# Supplementary material for: Metformin reduces hepatocarcinogenesis by inducing downregulation of Cyp26a1 and CD8+ T cells
Source: Clin Transl Med. 2023 Nov 23;13(11):e1465. doi: 10.1002/ctm2.1465 (PMC10668005; doi:10.1002/ctm2.1465)
Supplement: Supplementary file 5 — Supporting Information [file CTM2-13-e1465-s005.xlsx]

## Sheet: List of Supplementary Tables 
Supplementary Table 1: DESeq differential expression analysis results from 4 weeks of chronic liver injury (C4) vs normal Fah-/- mouse liver (C0) RNA sequencing
Supplementary Table 2: KEGG and GO analysis of differential gene from C4 vs C0.
Supplementary Table 3: DESeq differential expression analysis results between C12 and Met12
Supplementary Table 4: compare KEGG and GO analysis of differential genes from C4 vs C0 of fah-/- (BLACK) and 39 weeks of ncoa5+/- vs ncoa5+/+ (red)

## Sheet: Table S1
Figure legend Table S1	DESeq differential expression analysis results from 4 weeks of chronic liver injury (C4) vs normal Fah-/- mouse liver (C0) RNA sequencing
gene_id	baseMean	baseMean_control_Group_C4	baseMean_case_Group_C0	foldChange	log2FoldChange	pval	padj	up_down	expression_Sample_c4_1	expression_Sample_c4_2	expression_Sample_c0_1	expression_Sample_c0-2	Dbxref	product	GO_id	GO_term	pathway	pathway_description
1600002H07Rik	1153.39	1739.27	567.507	3.06476	1.61577	8.00015e-15	3.39677e-13	Up	15.6512	17.0925	2.6492	4.99557	GeneID:72016,Genbank:NM_028056.1,MGI:MGI:1919266	RIKEN cDNA 1600002H07 gene	GO:0003674,GO:0005575,GO:0008150	molecular_function|cellular_component|biological_process
1700001J03Rik	16.0425	26.582	5.50302	4.83043	2.27215	0.00465425	0.0234795	Up	0.0482475	0.184468	0.0528915	0	GeneID:69282,Genbank:NM_001008547.1,MGI:MGI:1916532	RIKEN cDNA 1700001J03 gene	GO:0003674,GO:0005575,GO:0008150	molecular_function|cellular_component|biological_process
1700003E16Rik	29.2564	40.0827	18.4301	2.17485	1.12092	0.0438402	0.143377	Up	0.675493	0.758693	0.282486	0.209027	GeneID:71837,Genbank:NM_027948.1,MGI:MGI:1919087	RIKEN cDNA 1700003E16 gene	GO:0003674,GO:0005575,GO:0008150	molecular_function|cellular_component|biological_process
1700007K13Rik	17.0426	26.9211	7.16401	3.75783	1.9099	0.0131703	0.0548931	Up	1.04437	1.42661	0	0.181407	GeneID:69327,Genbank:NM_027040.1,MGI:MGI:1916577	RIKEN cDNA 1700007K13 gene	GO:0003674,GO:0005575,GO:0008150	molecular_function|cellular_component|biological_process
1700017B05Rik	725.489	1028.91	422.072	2.43775	1.28555	1.09603e-09	2.53202e-08	Up	5.96945	6.69047	2.28847	1.64534	GeneID:74211,Genbank:NM_028820.2,MGI:MGI:1921461	RIKEN cDNA 1700017B05 gene	GO:0003674,GO:0005829,GO:0008150	molecular_function|cytosol|biological_process
1700066B19Rik	6.30956	11.4034	1.21567	9.38037	3.22965	0.0269704	0.0977096	Up	0.106735	0.168369	0.012119	0	GeneID:73449,Genbank:XM_006526290.3,MGI:MGI:1920699	RIKEN cDNA 1700066B19 gene	GO:0003674,GO:0005575,GO:0008150	molecular_function|cellular_component|biological_process
1700080G18Rik	53.5044	94.4068	12.602	7.49139	2.90523	1.99093e-09	4.41375e-08	Up	4.93306	4.11078	0.3787	0.560252	GeneID:73533,Genbank:XM_017321874.1,MGI:MGI:1920783	RIKEN cDNA 1700080G18 gene	GO:0003674,GO:0005575,GO:0008150	molecular_function|cellular_component|biological_process
2310007B03Rik	41.3409	62.0707	20.6111	3.01152	1.59049	0.000894438	0.00588435	Up	0.798452	1.03637	0.381584	0.114564	GeneID:71874,Genbank:XM_006529877.1,MGI:MGI:1919124	RIKEN cDNA 2310007B03 gene	GO:0003674,GO:0005575,GO:0008150	molecular_function|cellular_component|biological_process
2410131K14Rik	530.822	729.545	332.099	2.19677	1.13538	3.66681e-07	5.52977e-06	Up	10.8243	9.91032	3.18121	3.82572	GeneID:76792,Genbank:NM_001081236.1,MGI:MGI:1924042	RIKEN cDNA 2410131K14 gene	GO:0008150,GO:0003674,GO:0005575,GO:0005576	biological_process|molecular_function|cellular_component|extracellular region
2610524H06Rik	34.3672	49.989	18.7454	2.66674	1.41508	0.00784343	0.0360438	Up	2.22	2.14306	0.563977	0.659235	GeneID:330173,Genbank:NM_181075.3,MGI:MGI:2447819	RIKEN cDNA 2610524H06 gene	GO:0003674,GO:0005575,GO:0008150	molecular_function|cellular_component|biological_process
2610528A11Rik	12.192	22.528	1.85601	12.1379	3.60144	0.000567113	0.00396863	Up	1.31803	1.33017	0.11643	0.0555335	GeneID:70045,Genbank:NM_001206684.1,MGI:MGI:1917295	RIKEN cDNA 2610528A11 gene	GO:0005615,GO:0006935,GO:0008009,GO:0042742,GO:0048247,GO:0005125,GO:0005575,GO:0005576	extracellular space|chemotaxis|chemokine activity|defense response to bacterium|lymphocyte chemotaxis|cytokine activity|cellular_component|extracellular region
3110035E14Rik	22.7578	37.006	8.50969	4.34869	2.12058	0.00166506	0.00999273	Up	0.209792	0.42279	0.0648594	0.0530699	GeneID:76982,Genbank:NM_178399.4,MGI:MGI:1924232	RIKEN cDNA 3110035E14 gene	GO:0003674,GO:0005575,GO:0008150	molecular_function|cellular_component|biological_process
4833439L19Rik	4081.98	6120.41	2043.55	2.99498	1.58255	1.30135e-16	6.81745e-15	Up	63.0564	68.4852	18.6146	15.5393	GeneID:97820,Genbank:NM_001252648.1,MGI:MGI:1921162	RIKEN cDNA 4833439L19 gene	GO:0016491,GO:0055114,GO:0003674,GO:0005737,GO:0008150	oxidoreductase activity|oxidation-reduction process|molecular_function|cytoplasm|biological_process
4921536K21Rik	6.38877	12.2022	0.575333	21.2089	4.4066	0.00815534	0.0372459	Up	0.137403	0.216998	0	0.0145805	GeneID:67430,Genbank:NM_026150.3,MGI:MGI:1914680	RIKEN cDNA 4921536K21 gene	GO:0003674,GO:0005575,GO:0008150	molecular_function|cellular_component|biological_process
4930427A07Rik	33.1921	53.9025	12.4817	4.31851	2.11053	0.000124123	0.00104827	Up	0.592765	0.695662	0.140862	0.0557063	GeneID:104732,Genbank:NM_134041.3,MGI:MGI:2144738	RIKEN cDNA 4930427A07 gene	GO:0003674,GO:0005575,GO:0008150	molecular_function|cellular_component|biological_process
4930538K18Rik	48.0489	70.8191	25.2788	2.80152	1.48621	0.000988198	0.00642178	Up	0.367654	0.345651	0.114467	0.0551006	GeneID:75180,Genbank:XM_006503455.2,MGI:MGI:1922430	RIKEN cDNA 4930538K18 gene	GO:0016020,GO:0016021,GO:0046474,GO:0003882,GO:0005737,GO:0006659	membrane|integral component of membrane|glycerophospholipid biosynthetic process|CDP-diacylglycerol-serine O-phosphatidyltransferase activity|cytoplasm|phosphatidylserine biosynthetic process
4930539E08Rik	120.278	162.328	78.2288	2.07504	1.05314	0.00111947	0.00712529	Up	0.799857	0.929867	0.226534	0.405328	GeneID:207819,Genbank:XM_006523956.3,MGI:MGI:1925441	RIKEN cDNA 4930539E08 gene	GO:0042981,GO:0003674,GO:0005575,GO:0008150	regulation of apoptotic process|molecular_function|cellular_component|biological_process
4930579F01Rik	84.5033	131.451	37.5558	3.50015	1.80742	1.06686e-06	1.47319e-05	Up	0.455736	0.660531	0.209116	0.154378	GeneID:67741,Genbank:XM_006501945.3,MGI:MGI:1914991	RIKEN cDNA 4930579F01 gene	GO:0003674,GO:0005575,GO:0008150	molecular_function|cellular_component|biological_process
4930590J08Rik	13.2883	21.6489	4.92769	4.39332	2.13531	0.0143974	0.0590108	Up	0.071591	0.0656945	0.0253368	0.0144197	GeneID:381798,Genbank:XM_006506332.3,MGI:MGI:2685917	RIKEN cDNA 4930590J08 gene	GO:0016020,GO:0016021,GO:0003674,GO:0005737,GO:0008150	membrane|integral component of membrane|molecular_function|cytoplasm|biological_process
6030419C18Rik	118.573	234.845	2.30133	102.047	6.67309	1.4152e-37	3.30072e-35	Up	3.8698	4.28655	0	0.0697352	GeneID:319477,Genbank:NM_176921.3,MGI:MGI:2442108	RIKEN cDNA 6030419C18 gene	GO:0003674,GO:0005575,GO:0008150	molecular_function|cellular_component|biological_process
6330416G13Rik	519.166	782.16	256.172	3.05327	1.61035	1.04509e-12	3.58021e-11	Up	5.36882	6.15285	1.33312	1.44985	GeneID:230279,Genbank:XM_006537868.3,MGI:MGI:1913920	RIKEN cDNA 6330416G13 gene	GO:0016020,GO:0016021,GO:0003674,GO:0005575,GO:0008150	membrane|integral component of membrane|molecular_function|cellular_component|biological_process
9230110C19Rik	161.324	226.415	96.233	2.35278	1.23437	1.84243e-05	0.000192567	Up	2.42939	3.24413	1.04616	1.0612	GeneID:234912,Genbank:NM_199017.2,MGI:MGI:3045346	RIKEN cDNA 9230110C19 gene	GO:0003674,GO:0005575,GO:0008150	molecular_function|cellular_component|biological_process
9430069I07Rik	1174.44	2315.81	33.0734	70.0202	6.1297	1.46387e-112	8.30792e-109	Up	42.0026	40.081	0.328173	0.549891	GeneID:77358,Genbank:NM_001256161.1,MGI:MGI:1924608	RIKEN cDNA 9430069I07 gene	GO:0003674,GO:0005575,GO:0008150	molecular_function|cellular_component|biological_process
9530057J20Rik	12.9292	22.7868	3.07168	7.41836	2.8911	0.00215183	0.0123941	Up	0.185309	0.278074	0.0401619	0.0258035	GeneID:78672,Genbank:XM_017313049.1,MGI:MGI:1925922	RIKEN cDNA 9530057J20 gene	GO:0003674,GO:0005575,GO:0008150	molecular_function|cellular_component|biological_process
9930104L06Rik	266.515	360.748	172.281	2.09396	1.06623	2.96601e-05	0.000297229	Up	3.78715	3.56234	1.22227	1.60105	GeneID:194268,Genbank:XM_006502884.3,MGI:MGI:3041172	RIKEN cDNA 9930104L06 gene	GO:0008150,GO:0003674,GO:0005634,GO:0005737	biological_process|molecular_function|nucleus|cytoplasm
A930018P22Rik	17.6024	32.7734	2.43134	13.4796	3.7527	2.02452e-05	0.00021018	Up	1.22655	1.23828	0.157721	0.145177	GeneID:68243,Genbank:NM_026634.2,MGI:MGI:1915493	RIKEN cDNA A930018P22 gene	GO:0003674,GO:0008150	molecular_function|biological_process
AA414768	17.6022	30.2768	4.92769	6.14421	2.61923	0.000848839	0.00564324	Up	0.533942	0.569033	0.0894762	0.049712	GeneID:245350,Genbank:NM_001272033.1,MGI:MGI:3035137	expressed sequence AA414768
Aaas	819.868	1187.08	452.655	2.62248	1.39093	4.31109e-11	1.22334e-09	Up	18.0762	20.2117	5.79521	6.07079	GeneID:223921,Genbank:NM_153416.2,MGI:MGI:2443767	achalasia, adrenocortical insufficiency, alacrimia	GO:0005643,GO:0005654,GO:0005813,GO:0005829,GO:0006913,GO:0007612,GO:0009566,GO:0015031,GO:0031965,GO:0051028,GO:0003674,GO:0005634	nuclear pore|nucleoplasm|centrosome|cytosol|nucleocytoplasmic transport|learning|fertilization|protein transport|nuclear membrane|mRNA transport|molecular_function|nucleus	mmu03013	RNA transport
Abca14	50.2272	86.2564	14.198	6.07525	2.60294	9.59149e-08	1.62009e-06	Up	0.276185	0.290643	0.0185198	0.0442034	GeneID:67928,Genbank:XM_017312273.1,MGI:MGI:2388708	ATP-binding cassette, sub-family A (ABC1), member 14	GO:0006869,GO:0042626,GO:0043231	lipid transport|ATPase activity, coupled to transmembrane movement of substances|intracellular membrane-bounded organelle	mmu02010	ABC transporters
Abca17	6.91627	12.6819	1.15067	11.0213	3.46223	0.0161488	0.0650922	Up	0.0417015	0.0304617	0	0	GeneID:381072,Genbank:XM_017317536.1,MGI:MGI:3625331	ATP-binding cassette, sub-family A (ABC1), member 17	GO:0005783,GO:0006629,GO:0006638,GO:0006869,GO:0016020,GO:0016021,GO:0016887,GO:0042626,GO:0043231,GO:0055085,GO:0000166,GO:0005524,GO:0005737	endoplasmic reticulum|lipid metabolic process|neutral lipid metabolic process|lipid transport|membrane|integral component of membrane|ATPase activity|ATPase activity, coupled to transmembrane movement of substances|intracellular membrane-bounded organelle|transmembrane transport|nucleotide binding|ATP binding|cytoplasm	mmu02010	ABC transporters
Abca9	321.682	429.51	213.854	2.00843	1.00607	4.21977e-05	0.000407059	Up	1.56222	1.50863	0.494289	0.715338	GeneID:217262,Genbank:XM_017314486.1,MGI:MGI:2386796	ATP-binding cassette, sub-family A (ABC1), member 9	GO:0006869,GO:0016020,GO:0016021,GO:0016887,GO:0042626,GO:0043231,GO:0055085,GO:0000166,GO:0005524,GO:0005739	lipid transport|membrane|integral component of membrane|ATPase activity|ATPase activity, coupled to transmembrane movement of substances|intracellular membrane-bounded organelle|transmembrane transport|nucleotide binding|ATP binding|mitochondrion	mmu02010	ABC transporters
Abcb1a	1407.32	1901.81	912.823	2.08344	1.05897	1.49679e-07	2.4387e-06	Up	10.4019	10.4809	3.18012	4.31942	GeneID:18671,Genbank:XM_006503555.3,MGI:MGI:97570	ATP-binding cassette, sub-family B (MDR/TAP), member 1A	GO:0016020,GO:0016021,GO:0016324,GO:0016787,GO:0016887,GO:0050892,GO:0031526,GO:0055085,GO:0033231,GO:0035633,GO:0060548,GO:0060856,GO:0072089,GO:0090554,GO:0090555,GO:0000086,GO:0000166,GO:0005524,GO:0005886,GO:0006855,GO:0008559,GO:0009914,GO:0009986,GO:0015893,GO:0042623,GO:0042626,GO:0043215,GO:0045177,GO:0045332,GO:0099038,GO:0046581,GO:0046618,GO:0099040,GO:0047484,GO:1901529,GO:1904478,GO:…	membrane|integral component of membrane|apical plasma membrane|hydrolase activity|ATPase activity|intestinal absorption|brush border membrane|transmembrane transport|carbohydrate export|maintenance of permeability of blood-brain barrier|negative regulation of cell death|establishment of blood-brain barrier|stem cell proliferation|phosphatidylcholine-translocating ATPase activity|phosphatidylethan…	mmu02010,mmu04976,mmu05206,mmu05226	ABC transporters|Bile secretion|MicroRNAs in cancer|Gastric cancer
Abcb1b	1464.31	2360.08	568.531	4.15119	2.05352	1.9403e-23	1.9319e-21	Up	16.2452	15.8555	2.48811	3.3031	GeneID:18669,Genbank:NM_011075.2,MGI:MGI:97568	ATP-binding cassette, sub-family B (MDR/TAP), member 1B	GO:0042493,GO:0005524,GO:0042626,GO:0005739,GO:0005886,GO:0008559,GO:0014045,GO:0015238,GO:0015893,GO:0046581,GO:0016020,GO:0055085,GO:0016021,GO:0016324,GO:0000139,GO:0016787,GO:0000166,GO:0016887,GO:0005215	response to drug|ATP binding|ATPase activity, coupled to transmembrane movement of substances|mitochondrion|plasma membrane|xenobiotic transmembrane transporting ATPase activity|establishment of endothelial blood-brain barrier|drug transmembrane transporter activity|drug transport|intercellular canaliculus|membrane|transmembrane transport|integral component of membrane|apical plasma membrane|Golg…	mmu02010,mmu04976,mmu05206,mmu05226	ABC transporters|Bile secretion|MicroRNAs in cancer|Gastric cancer
Abcc1	170.478	260.287	80.6699	3.22656	1.69	7.47808e-09	1.53585e-07	Up	1.27292	1.4854	0.284663	0.358291	GeneID:17250,Genbank:XM_017316888.1,MGI:MGI:102676	ATP-binding cassette, sub-family C (CFTR/MRP), member 1	GO:0006855,GO:0006979,GO:0008514,GO:0008559,GO:0015238,GO:0033700,GO:0015431,GO:0034040,GO:0034634,GO:0015562,GO:0034775,GO:0042493,GO:1901215,GO:0042626,GO:1905701,GO:0042908,GO:0000166,GO:0004012,GO:0005324,GO:0005524,GO:0005737,GO:0005774,GO:0005886,GO:0005887,GO:0015911,GO:0016020,GO:0016021,GO:0016323,GO:0016787,GO:0016887,GO:0045332,GO:0022857,GO:0046618,GO:0030335,GO:0046623,GO:0046624,GO:…	drug transmembrane transport|response to oxidative stress|organic anion transmembrane transporter activity|xenobiotic transmembrane transporting ATPase activity|drug transmembrane transporter activity|phospholipid efflux|glutathione S-conjugate-exporting ATPase activity|lipid-transporting ATPase activity|glutathione transmembrane transporter activity|efflux transmembrane transporter activity|glut…	mmu02010,mmu04071,mmu04977,mmu05206,mmu01523	ABC transporters|Sphingolipid signaling pathway|Vitamin digestion and absorption|MicroRNAs in cancer|Antifolate resistance
Abcc12	236.701	377.458	95.9438	3.93416	1.97605	4.33691e-13	1.56773e-11	Up	1.4564	1.75033	0.212332	0.436453	GeneID:244562,Genbank:XM_006530984.3,MGI:MGI:2441679	ATP-binding cassette, sub-family C (CFTR/MRP), member 12	GO:0016020,GO:0016021,GO:0016887,GO:0042626,GO:0055085,GO:0000166,GO:0005524,GO:0005739	membrane|integral component of membrane|ATPase activity|ATPase activity, coupled to transmembrane movement of substances|transmembrane transport|nucleotide binding|ATP binding|mitochondrion	mmu02010	ABC transporters
Abcc2	18120.1	25789.6	10450.6	2.46776	1.3032	0.0136837	0.0565482	Up	143.137	97.6471	25.2867	48.3548	GeneID:12780,Genbank:NM_013806.2,MGI:MGI:1352447	ATP-binding cassette, sub-family C (CFTR/MRP), member 2	GO:0031526,GO:0009986,GO:0032870,GO:0015694,GO:0042493,GO:0015722,GO:0015732,GO:0016020,GO:0042626,GO:0016324,GO:0043627,GO:0046581,GO:0055085,GO:0016999,GO:0005515,GO:0070327,GO:0019904,GO:0005887,GO:1901086,GO:0030644,GO:0006855	brush border membrane|cell surface|cellular response to hormone stimulus|mercury ion transport|response to drug|canalicular bile acid transport|prostaglandin transport|membrane|ATPase activity, coupled to transmembrane movement of substances|apical plasma membrane|response to estrogen|intercellular canaliculus|transmembrane transport|antibiotic metabolic process|protein binding|thyroid hormone tr…	mmu02010,mmu04976,mmu01524,mmu01523	ABC transporters|Bile secretion|Platinum drug resistance|Antifolate resistance
Abcc4	11724	21553.7	1894.23	11.3786	3.50825	1.04117e-66	1.10793e-63	Up	79.0365	72.5771	4.64195	5.66756	GeneID:239273,Genbank:NM_001163676.1,MGI:MGI:2443111	ATP-binding cassette, sub-family C (CFTR/MRP), member 4	GO:0060271,GO:0005887,GO:0005929,GO:0006855,GO:0015132,GO:0015238,GO:0016020,GO:0016323,GO:0031088,GO:0032310,GO:0042626,GO:0005886,GO:0048661,GO:0055085	cilium assembly|integral component of plasma membrane|cilium|drug transmembrane transport|prostaglandin transmembrane transporter activity|drug transmembrane transporter activity|membrane|basolateral plasma membrane|platelet dense granule membrane|prostaglandin secretion|ATPase activity, coupled to transmembrane movement of substances|plasma membrane|positive regulation of smooth muscle cell prol…	mmu02010,mmu04024,mmu04976,mmu01523	ABC transporters|cAMP signaling pathway|Bile secretion|Antifolate resistance
Abcc5	1741.14	3070.23	412.061	7.4509	2.89742	9.76383e-43	3.32478e-40	Up	9.0251	10.2993	0.621234	1.19387	GeneID:27416,Genbank:NM_013790.2,MGI:MGI:1351644	ATP-binding cassette, sub-family C (CFTR/MRP), member 5	GO:0008514,GO:0015711,GO:0016020,GO:0016021,GO:0016887,GO:0042626,GO:0048471,GO:0055085,GO:0000166,GO:0005524,GO:0005887	organic anion transmembrane transporter activity|organic anion transport|membrane|integral component of membrane|ATPase activity|ATPase activity, coupled to transmembrane movement of substances|perinuclear region of cytoplasm|transmembrane transport|nucleotide binding|ATP binding|integral component of plasma membrane	mmu02010,mmu01523	ABC transporters|Antifolate resistance
Abcg2	5258.05	7531.14	2984.95	2.52303	1.33516	1.81812e-12	6.02243e-11	Up	77.5965	79.1013	23.7495	22.6617	GeneID:26357,Genbank:XM_011241362.1,MGI:MGI:1347061	ATP-binding cassette, sub-family G (WHITE), member 2	GO:0046618,GO:0016887,GO:0005739,GO:0046983,GO:0017127,GO:0005886,GO:0055085,GO:0019389,GO:0006855,GO:0008092,GO:0008559,GO:0015238,GO:0033344,GO:0015747,GO:0060136,GO:0042626,GO:0015893,GO:1904479,GO:0042802,GO:0016020,GO:0042803,GO:0016021,GO:0000166,GO:0043235,GO:0016324,GO:0005524,GO:0046415,GO:0005634	drug export|ATPase activity|mitochondrion|protein dimerization activity|cholesterol transporter activity|plasma membrane|transmembrane transport|glucuronoside metabolic process|drug transmembrane transport|cytoskeletal protein binding|xenobiotic transmembrane transporting ATPase activity|drug transmembrane transporter activity|cholesterol efflux|urate transport|embryonic process involved in femal…	mmu02010,mmu04976,mmu01523	ABC transporters|Bile secretion|Antifolate resistance
Abhd2	4262.57	5688.5	2836.65	2.00536	1.00386	0.00219318	0.0125949	Up	61.0169	56.9089	14.5171	29.3377	GeneID:54608,Genbank:NM_018811.6,MGI:MGI:1914344	abhydrolase domain containing 2	GO:0047372,GO:0036126,GO:0006629,GO:0048240,GO:0007340,GO:0042562,GO:0009611,GO:0051792,GO:0016020,GO:0016021,GO:0016042,GO:0016298,GO:0043401,GO:0016787,GO:0051793,GO:0016788,GO:0052689,GO:0044255,GO:0030336,GO:0097524,GO:0046464,GO:0031410,GO:0001669,GO:0032570,GO:0003707,GO:0034338,GO:0005886	acylglycerol lipase activity|sperm flagellum|lipid metabolic process|sperm capacitation|acrosome reaction|hormone binding|response to wounding|medium-chain fatty acid biosynthetic process|membrane|integral component of membrane|lipid catabolic process|lipase activity|steroid hormone mediated signaling pathway|hydrolase activity|medium-chain fatty acid catabolic process|hydrolase activity, acting …
Abhd4	4597.9	6767.5	2428.3	2.78693	1.47867	9.81226e-15	4.12502e-13	Up	74.2137	81.8989	20.8814	21.2471	GeneID:105501,Genbank:NM_001205181.1,MGI:MGI:1915938	abhydrolase domain containing 4	GO:0016787,GO:0052689,GO:0055088,GO:0070291,GO:0004622,GO:0006629,GO:0016042	hydrolase activity|carboxylic ester hydrolase activity|lipid homeostasis|N-acylethanolamine metabolic process|lysophospholipase activity|lipid metabolic process|lipid catabolic process
Abhd5	2264.89	3061.69	1468.08	2.0855	1.06039	4.13879e-08	7.52049e-07	Up	31.9005	30.2296	11.4793	10.9768	GeneID:67469,Genbank:XM_006512244.2,MGI:MGI:1914719	abhydrolase domain containing 5	GO:0052689,GO:0010898,GO:0005737,GO:0055088,GO:0005811,GO:0016740,GO:0005829,GO:0006629,GO:0006631,GO:0016746,GO:0006654,GO:0030154,GO:0042171,GO:0008654,GO:0010891,GO:0003841,GO:0050996,GO:0004806,GO:0051006,GO:0005515	carboxylic ester hydrolase activity|positive regulation of triglyceride catabolic process|cytoplasm|lipid homeostasis|lipid droplet|transferase activity|cytosol|lipid metabolic process|fatty acid metabolic process|transferase activity, transferring acyl groups|phosphatidic acid biosynthetic process|cell differentiation|lysophosphatidic acid acyltransferase activity|phospholipid biosynthetic proce…	mmu04923	Regulation of lipolysis in adipocyte
Abr	509.795	765.348	254.241	3.01033	1.58992	2.62878e-12	8.50905e-11	Up	3.20403	3.40324	0.845159	0.858024	GeneID:109934,Genbank:NM_198894.2,MGI:MGI:107771	active BCR-related gene	GO:0042472,GO:0005096,GO:0043114,GO:0043314,GO:0005829,GO:0005886,GO:0007165,GO:0007420,GO:0050728,GO:0016020,GO:0050766,GO:0030036,GO:0050885,GO:0030336,GO:0060313,GO:0032496,GO:0002692,GO:0035023,GO:0005085,GO:0035556,GO:0005089	inner ear morphogenesis|GTPase activator activity|regulation of vascular permeability|negative regulation of neutrophil degranulation|cytosol|plasma membrane|signal transduction|brain development|negative regulation of inflammatory response|membrane|positive regulation of phagocytosis|actin cytoskeleton organization|neuromuscular process controlling balance|negative regulation of cell migration|n…
Acad12	1018.46	1400.8	636.127	2.20207	1.13886	3.05493e-08	5.7032e-07	Up	15.1396	16.8698	5.34162	5.79474	GeneID:338350,Genbank:XM_011248231.1,MGI:MGI:2443320	acyl-Coenzyme A dehydrogenase family, member 12	GO:0050660,GO:0003995,GO:0005739,GO:0033539	flavin adenine dinucleotide binding|acyl-CoA dehydrogenase activity|mitochondrion|fatty acid beta-oxidation using acyl-CoA dehydrogenase
Ackr3	125.539	229.195	21.8821	10.4741	3.38876	6.24608e-21	4.92342e-19	Up	3.87649	3.51021	0.263955	0.235355	GeneID:12778,Genbank:NM_001271607.1,MGI:MGI:109562	atypical chemokine receptor 3	GO:0070374,GO:0015026,GO:0004930,GO:1902230,GO:0016020,GO:0005044,GO:1905322,GO:0016021,GO:0005634,GO:0005737,GO:0005768,GO:0005886,GO:0005905,GO:0016494,GO:0006935,GO:0019956,GO:0007155,GO:0019958,GO:0007165,GO:0031623,GO:0007186,GO:0001525,GO:0043231,GO:0007275,GO:0001570,GO:0070098,GO:0009986,GO:0004871	positive regulation of ERK1 and ERK2 cascade|coreceptor activity|G-protein coupled receptor activity|negative regulation of intrinsic apoptotic signaling pathway in response to DNA damage|membrane|scavenger receptor activity|positive regulation of mesenchymal stem cell migration|integral component of membrane|nucleus|cytoplasm|endosome|plasma membrane|clathrin-coated pit|C-X-C chemokine receptor …	mmu04060	Cytokine-cytokine receptor interaction
Acot1	2201.02	3220.11	1181.93	2.72445	1.44596	2.01212e-13	7.61295e-12	Up	77.9666	96.3031	21.0171	26.4494	GeneID:26897,Genbank:NM_012006.2,MGI:MGI:1349396	acyl-CoA thioesterase 1	GO:0005829,GO:0006631,GO:0006637,GO:0016290,GO:0016787,GO:0016790,GO:0047617,GO:0001676,GO:0052689,GO:0005737,GO:0102991,GO:0005739	cytosol|fatty acid metabolic process|acyl-CoA metabolic process|palmitoyl-CoA hydrolase activity|hydrolase activity|thiolester hydrolase activity|acyl-CoA hydrolase activity|long-chain fatty acid metabolic process|carboxylic ester hydrolase activity|cytoplasm|myristoyl-CoA hydrolase activity|mitochondrion	mmu00062,mmu01040	Fatty acid elongation|Biosynthesis of unsaturated fatty acids
Acot2	686.749	1028.7	344.795	2.98352	1.57701	3.10594e-13	1.14463e-11	Up	16.784	19.514	4.83691	4.53596	GeneID:171210,Genbank:NM_134188.3,MGI:MGI:2159605	acyl-CoA thioesterase 2	GO:0047617,GO:0005102,GO:0005739,GO:0052689,GO:0006631,GO:0006637,GO:0102991,GO:0016290,GO:0016787,GO:0016790,GO:0000038,GO:0042760,GO:0001666,GO:0001676	acyl-CoA hydrolase activity|signaling receptor binding|mitochondrion|carboxylic ester hydrolase activity|fatty acid metabolic process|acyl-CoA metabolic process|myristoyl-CoA hydrolase activity|palmitoyl-CoA hydrolase activity|hydrolase activity|thiolester hydrolase activity|very long-chain fatty acid metabolic process|very long-chain fatty acid catabolic process|response to hypoxia|long-chain fa…	mmu00062,mmu01040,mmu04913	Fatty acid elongation|Biosynthesis of unsaturated fatty acids|Ovarian Steroidogenesis
Acoxl	3.68475	7.3695	0	#DIV/0!	#DIV/0!	0.0279186	0.10041	Up	0.045055	0.0445661	0	0	GeneID:74121,Genbank:XM_006500273.2,MGI:MGI:1921371	acyl-Coenzyme A oxidase-like	GO:0006631,GO:0006635,GO:0008152,GO:0016491,GO:0016627,GO:0033539,GO:0050660,GO:0055088,GO:0055114,GO:0071949,GO:0003995,GO:0003997,GO:0005777	fatty acid metabolic process|fatty acid beta-oxidation|metabolic process|oxidoreductase activity|oxidoreductase activity, acting on the CH-CH group of donors|fatty acid beta-oxidation using acyl-CoA dehydrogenase|flavin adenine dinucleotide binding|lipid homeostasis|oxidation-reduction process|FAD binding|acyl-CoA dehydrogenase activity|acyl-CoA oxidase activity|peroxisome
Acp7	56.9882	113.336	0.640338	176.994	7.46756	3.55775e-20	2.59975e-18	Up	0.928782	1.47684	0.0141013	0	GeneID:101744,Genbank:XM_006539449.3,MGI:MGI:2142121	acid phosphatase 7, tartrate resistant	GO:0008150,GO:0016787,GO:0046872,GO:0003993,GO:0005575,GO:0005576	biological_process|hydrolase activity|metal ion binding|acid phosphatase activity|cellular_component|extracellular region
Acsl4	5402.41	7301.27	3503.55	2.08396	1.05933	2.2016e-08	4.15571e-07	Up	39.7354	39.5465	13.4707	15.1205	GeneID:50790,Genbank:XM_011247843.2,MGI:MGI:1354713	acyl-CoA synthetase long-chain family member 4	GO:0031966,GO:0008610,GO:0004467,GO:0032307,GO:0015908,GO:0005524,GO:0043025,GO:0016020,GO:0005737,GO:0043231,GO:0005739,GO:0005741,GO:0005777,GO:0016021,GO:0005783,GO:0044233,GO:0016874,GO:0005811,GO:0047676,GO:0019217,GO:0006629,GO:0060136,GO:0030182,GO:0006631,GO:0000166,GO:0060996,GO:0030307,GO:0006641,GO:0003824,GO:0102391,GO:0031957,GO:0008152	mitochondrial membrane|lipid biosynthetic process|long-chain fatty acid-CoA ligase activity|negative regulation of prostaglandin secretion|fatty acid transport|ATP binding|neuronal cell body|membrane|cytoplasm|intracellular membrane-bounded organelle|mitochondrion|mitochondrial outer membrane|peroxisome|integral component of membrane|endoplasmic reticulum|ER-mitochondrion membrane contact site|li…	mmu00061,mmu00071,mmu04146,mmu04216,mmu04920,mmu03320,mmu04714	Fatty acid biosynthesis|Fatty acid degradation|Peroxisome|Ferroptosis|Adipocytokine signaling pathway|PPAR signaling pathway|Thermogenesis
Acsm4	10.2655	20.5311	0	#DIV/0!	#DIV/0!	2.79878e-05	0.000282298	Up	0.239138	0.187303	0	0	GeneID:233801,Genbank:NM_178414.3,MGI:MGI:2681844	acyl-CoA synthetase medium-chain family member 4	GO:0016874,GO:0004321,GO:0046872,GO:0047760,GO:0005524,GO:0005739,GO:0005759,GO:0006629,GO:0006631,GO:0006633,GO:0006637,GO:0000166,GO:0008152,GO:0003824,GO:0015645,GO:0003996	ligase activity|fatty-acyl-CoA synthase activity|metal ion binding|butyrate-CoA ligase activity|ATP binding|mitochondrion|mitochondrial matrix|lipid metabolic process|fatty acid metabolic process|fatty acid biosynthetic process|acyl-CoA metabolic process|nucleotide binding|metabolic process|catalytic activity|fatty acid ligase activity|acyl-CoA ligase activity	mmu00650	Butanoate metabolism
Acss1	186.082	321.516	50.6487	6.34797	2.66629	4.82153e-11	1.35688e-09	Up	2.23181	2.99009	0.145312	0.502375	GeneID:68738,Genbank:NM_080575.2,MGI:MGI:1915988	acyl-CoA synthetase short-chain family member 1	GO:0019542,GO:0003987,GO:0005524,GO:0005739,GO:0005759,GO:0006085,GO:0008152,GO:0016208,GO:0016874,GO:0000166,GO:0019413,GO:0003824,GO:0019427	propionate biosynthetic process|acetate-CoA ligase activity|ATP binding|mitochondrion|mitochondrial matrix|acetyl-CoA biosynthetic process|metabolic process|AMP binding|ligase activity|nucleotide binding|acetate biosynthetic process|catalytic activity|acetyl-CoA biosynthetic process from acetate	mmu00010,mmu00620,mmu00640	Glycolysis / Gluconeogenesis|Pyruvate metabolism|Propanoate metabolism
Acvr1b	559.235	750.736	367.734	2.04152	1.02964	3.2391e-06	4.03725e-05	Up	8.4495	7.22514	2.44555	3.07755	GeneID:11479,Genbank:NM_007395.3,MGI:MGI:1338944	activin A receptor, type 1B	GO:0005515,GO:0005524,GO:0005829,GO:0005886,GO:0005887,GO:0006355,GO:0016301,GO:0006468,GO:0016310,GO:0007165,GO:0016361,GO:0007166,GO:0016740,GO:0017002,GO:0018107,GO:0048179,GO:0019838,GO:0048185,GO:0030308,GO:0032924,GO:0097191,GO:1901165,GO:0000082,GO:0000166,GO:0001701,GO:0001942,GO:0004672,GO:0004674,GO:0004675,GO:0004702,GO:0007178,GO:0007498,GO:0009790,GO:0009966,GO:0009986,GO:0010628,GO:…	protein binding|ATP binding|cytosol|plasma membrane|integral component of plasma membrane|regulation of transcription, DNA-templated|kinase activity|protein phosphorylation|phosphorylation|signal transduction|activin receptor activity, type I|cell surface receptor signaling pathway|transferase activity|activin-activated receptor activity|peptidyl-threonine phosphorylation|activin receptor complex…	mmu04350,mmu04060,mmu04550	TGF-beta signaling pathway|Cytokine-cytokine receptor interaction|Signaling pathways regulating pluripotency of stem cells
Acyp2	158.982	220.405	97.5592	2.25919	1.1758	6.02419e-05	0.000558648	Up	6.61179	6.66981	1.97143	2.58584	GeneID:75572,Genbank:NM_029344.3,MGI:MGI:1922822	acylphosphatase 2, muscle type	GO:0016787,GO:0042802,GO:0003998,GO:0005739,GO:0008150	hydrolase activity|identical protein binding|acylphosphatase activity|mitochondrion|biological_process	mmu00620	Pyruvate metabolism
Adam15	245.161	337.036	153.285	2.19875	1.13669	1.16459e-05	0.000128339	Up	3.25159	3.86022	1.07512	1.31154	GeneID:11490,Genbank:NM_009614.3,MGI:MGI:1333882	a disintegrin and metallopeptidase domain 15 (metargidin)	GO:0060317,GO:0017124,GO:0004222,GO:0070062,GO:0030054,GO:0005178,GO:0070528,GO:0030308,GO:0005515,GO:1900121,GO:0005615,GO:0006508,GO:0007155,GO:0007229,GO:0030336,GO:0008233,GO:0030574,GO:0008237,GO:0031410,GO:0009986,GO:0042995,GO:0016020,GO:0001525,GO:0045087,GO:0016021,GO:0001953,GO:0046872,GO:0016787,GO:0002418	cardiac epithelial to mesenchymal transition|SH3 domain binding|metalloendopeptidase activity|extracellular exosome|cell junction|integrin binding|protein kinase C signaling|negative regulation of cell growth|protein binding|negative regulation of receptor binding|extracellular space|proteolysis|cell adhesion|integrin-mediated signaling pathway|negative regulation of cell migration|peptidase acti…
Adam2	74.8317	141.219	8.44469	16.7228	4.06374	4.18637e-18	2.50095e-16	Up	0.726742	0.959384	0.0218208	0.0412812	GeneID:11495,Genbank:NM_009618.3,MGI:MGI:1340894	a disintegrin and metallopeptidase domain 2	GO:0006508,GO:0007155,GO:0007338,GO:0008237,GO:0008542,GO:0009986,GO:0010628,GO:0016020,GO:0016021,GO:0030534,GO:0032991,GO:0001669,GO:0004222,GO:0005515	proteolysis|cell adhesion|single fertilization|metallopeptidase activity|visual learning|cell surface|positive regulation of gene expression|membrane|integral component of membrane|adult behavior|protein-containing complex|acrosomal vesicle|metalloendopeptidase activity|protein binding
Adam32	47.5071	76.6491	18.3651	4.17364	2.06131	1.24625e-05	0.000136017	Up	0.0661372	0.0453375	0	0.0100379	GeneID:353188,Genbank:XM_006509165.3,MGI:MGI:2653822	a disintegrin and metallopeptidase domain 32	GO:0008237,GO:0016020,GO:0016021,GO:0004222,GO:0005575,GO:0006508	metallopeptidase activity|membrane|integral component of membrane|metalloendopeptidase activity|cellular_component|proteolysis
Adam8	39.3271	55.2411	23.4131	2.35942	1.23843	0.0134697	0.0558673	Up	0.130745	0.24541	0.0524591	0.0916024	GeneID:11501,Genbank:XM_017321933.1,MGI:MGI:107825	a disintegrin and metallopeptidase domain 8	GO:0005509,GO:0005515,GO:0005737,GO:0005886,GO:0005887,GO:0006508,GO:0033089,GO:0006954,GO:0042581,GO:0007160,GO:0043406,GO:0008233,GO:0043524,GO:0043534,GO:0045089,GO:0045670,GO:0061025,GO:0045780,GO:0070245,GO:0070820,GO:0045785,GO:0071065,GO:0071133,GO:0071456,GO:0072675,GO:0000902,GO:0098609,GO:0001525,GO:2000309,GO:0002102,GO:2000391,GO:0002523,GO:0002675,GO:0002693,GO:0004222,GO:0005178,GO:…	calcium ion binding|protein binding|cytoplasm|plasma membrane|integral component of plasma membrane|proteolysis|positive regulation of T cell differentiation in thymus|inflammatory response|specific granule|cell-matrix adhesion|positive regulation of MAP kinase activity|peptidase activity|negative regulation of neuron apoptotic process|blood vessel endothelial cell migration|positive regulation o…
Adamts3	17.3315	28.1393	6.52368	4.31342	2.10883	0.00653919	0.0310129	Up	0.0805744	0.123725	0.0104346	0.0230983	GeneID:330119,Genbank:NM_001081401.2,MGI:MGI:3045353	a disintegrin-like and metallopeptidase (reprolysin type) with thrombospondin type 1 motif, 3	GO:0010573,GO:0016485,GO:0032964,GO:1900748,GO:0004175,GO:0005615,GO:0008233	vascular endothelial growth factor production|protein processing|collagen biosynthetic process|positive regulation of vascular endothelial growth factor signaling pathway|endopeptidase activity|extracellular space|peptidase activity
Adcy10	23.2937	39.8038	6.78369	5.86756	2.55276	0.000173632	0.00140774	Up	0.129905	0.0993252	0.0114853	0.0108797	GeneID:271639,Genbank:XM_006496869.3,MGI:MGI:2660854	adenylate cyclase 10	GO:0005737,GO:0005739,GO:0005829,GO:0005856,GO:0005886,GO:0042995,GO:0006171,GO:0043025,GO:0007283,GO:0043065,GO:0009190,GO:0045177,GO:0045178,GO:0046872,GO:0048471,GO:0051117,GO:0071241,GO:0071890,GO:0000166,GO:0000287,GO:0003351,GO:0004016,GO:0005515,GO:0005524,GO:0005634,GO:0015630,GO:0016020,GO:0016829,GO:0016849,GO:0030145,GO:0030424,GO:0030425,GO:0030426,GO:0031514,GO:0035556	cytoplasm|mitochondrion|cytosol|cytoskeleton|plasma membrane|cell projection|cAMP biosynthetic process|neuronal cell body|spermatogenesis|positive regulation of apoptotic process|cyclic nucleotide biosynthetic process|apical part of cell|basal part of cell|metal ion binding|perinuclear region of cytoplasm|ATPase binding|cellular response to inorganic substance|bicarbonate binding|nucleotide bindi…	mmu00230,mmu04371,mmu04024,mmu04713,mmu04714	Purine metabolism|Apelin signaling pathway|cAMP signaling pathway|Circadian entrainment|Thermogenesis
Adgre5	1230.16	1663.62	796.709	2.08811	1.0622	1.15899e-07	1.92892e-06	Up	12.7773	14.2614	5.11606	4.76187	GeneID:26364,Genbank:NM_001163031.1,MGI:MGI:1347095	adhesion G protein-coupled receptor E5	GO:0005509,GO:0005886,GO:0007155,GO:0007165,GO:0007166,GO:0007186,GO:0016020,GO:0016021,GO:0051965,GO:0004871,GO:0004888,GO:0004930	calcium ion binding|plasma membrane|cell adhesion|signal transduction|cell surface receptor signaling pathway|G-protein coupled receptor signaling pathway|membrane|integral component of membrane|positive regulation of synapse assembly|signal transducer activity|transmembrane signaling receptor activity|G-protein coupled receptor activity
Adgrg1	650.398	1059.1	241.694	4.38199	2.13159	1.89847e-21	1.58448e-19	Up	6.68851	7.67525	1.09363	1.31305	GeneID:14766,Genbank:XM_006530695.2,MGI:MGI:1340051	adhesion G protein-coupled receptor G1	GO:0030154,GO:0008201,GO:0004930,GO:0035025,GO:0008285,GO:0005518,GO:0045785,GO:0010573,GO:0005576,GO:0050840,GO:0005886,GO:0007155,GO:0007165,GO:0007166,GO:0016020,GO:0007186,GO:0070528,GO:0016021,GO:0007266,GO:0072520,GO:0016477,GO:0007275,GO:0097451,GO:0021796,GO:0007399,GO:0001525,GO:2000179,GO:0021801,GO:0007420,GO:0004871,GO:2001223,GO:0021819,GO:0004888	cell differentiation|heparin binding|G-protein coupled receptor activity|positive regulation of Rho protein signal transduction|negative regulation of cell proliferation|collagen binding|positive regulation of cell adhesion|vascular endothelial growth factor production|extracellular region|extracellular matrix binding|plasma membrane|cell adhesion|signal transduction|cell surface receptor signali…
Adgrg2	63.3779	94.0074	32.7484	2.8706	1.52135	0.000267739	0.00204785	Up	0.473104	0.433817	0.0896141	0.172453	GeneID:237175,Genbank:XM_011247817.2,MGI:MGI:2446854	adhesion G protein-coupled receptor G2	GO:0005829,GO:0005886,GO:0007165,GO:0007166,GO:0007186,GO:0016020,GO:0016021,GO:0016324,GO:0004871,GO:0004888,GO:0004930	cytosol|plasma membrane|signal transduction|cell surface receptor signaling pathway|G-protein coupled receptor signaling pathway|membrane|integral component of membrane|apical plasma membrane|signal transducer activity|transmembrane signaling receptor activity|G-protein coupled receptor activity
Adora1	3563.95	4904.11	2223.79	2.2053	1.14097	1.8857e-09	4.21338e-08	Up	29.869	27.8069	10.5813	9.01537	GeneID:11539,Genbank:NM_001291930.1,MGI:MGI:99401	adenosine A1 receptor	GO:0002686,GO:0002793,GO:0003093,GO:0004629,GO:0004871,GO:0004930,GO:0005515,GO:0016323,GO:0005783,GO:0030425,GO:0005886,GO:0030673,GO:0006612,GO:0031072,GO:0031683,GO:0032229,GO:0032244,GO:0044297,GO:0032279,GO:0045202,GO:0032795,GO:0045211,GO:0032900,GO:0045741,GO:0045776,GO:0045777,GO:0045822,GO:0000186,GO:0060079,GO:0046888,GO:0001609,GO:0060087,GO:0046982,GO:0001659,GO:0070256,GO:0048167,GO:…	negative regulation of leukocyte migration|positive regulation of peptide secretion|regulation of glomerular filtration|phospholipase C activity|signal transducer activity|G-protein coupled receptor activity|protein binding|basolateral plasma membrane|endoplasmic reticulum|dendrite|plasma membrane|axolemma|protein targeting to membrane|heat shock protein binding|G-protein beta/gamma-subunit compl…	mmu04071,mmu04024,mmu04022,mmu04080,mmu04923,mmu04924,mmu05032	Sphingolipid signaling pathway|cAMP signaling pathway|cGMP - PKG signaling pathway|Neuroactive ligand-receptor interaction|Regulation of lipolysis in adipocyte|Renin secretion|Morphine addiction
Aen	673.461	980.487	366.434	2.67575	1.41995	7.59505e-11	2.06901e-09	Up	11.2029	10.1298	2.55666	3.39665	GeneID:68048,Genbank:NM_026531.4,MGI:MGI:1915298	apoptosis enhancing nuclease	GO:0005622,GO:0005634,GO:0005654,GO:0005730,GO:0006915,GO:0006974,GO:0010212,GO:0016787,GO:0031965,GO:0042771,GO:0003676,GO:0004518,GO:0004527	intracellular|nucleus|nucleoplasm|nucleolus|apoptotic process|cellular response to DNA damage stimulus|response to ionizing radiation|hydrolase activity|nuclear membrane|intrinsic apoptotic signaling pathway in response to DNA damage by p53 class mediator|nucleic acid binding|nuclease activity|exonuclease activity
Afp	7489.67	14400.6	578.708	24.8841	4.63715	4.93603e-05	0.000468286	Up	134.565	288.352	6.63916	5.06194	GeneID:11576,Genbank:NM_007423.4,MGI:MGI:87951	alpha fetoprotein	GO:0005615,GO:0005737,GO:0019953,GO:0042448,GO:0046872,GO:0060395,GO:0001542,GO:0004566,GO:0005576	extracellular space|cytoplasm|sexual reproduction|progesterone metabolic process|metal ion binding|SMAD protein signal transduction|ovulation from ovarian follicle|beta-glucuronidase activity|extracellular region	mmu04390	Hippo signaling pathway
Ahnak2	231.216	446.247	16.184	27.5733	4.7852	4.4558e-07	6.61994e-06	Up	0.912087	1.73032	0.0294135	0.0459622	GeneID:100041194,Genbank:XM_017315330.1,MGI:MGI:2144831	AHNAK nucleoprotein 2	GO:0043034,GO:0005737,GO:0043484,GO:0005829,GO:0005886,GO:0008366,GO:0019226,GO:0021675,GO:0030018,GO:0030315,GO:0030659,GO:0001778,GO:0032287,GO:0003674,GO:0032290,GO:0003723	costamere|cytoplasm|regulation of RNA splicing|cytosol|plasma membrane|axon ensheathment|transmission of nerve impulse|nerve development|Z disc|T-tubule|cytoplasmic vesicle membrane|plasma membrane repair|peripheral nervous system myelin maintenance|molecular_function|peripheral nervous system myelin formation|RNA binding
Ajuba	612.129	1078.9	145.36	7.42222	2.89185	7.00364e-35	1.43667e-32	Up	12.008	13.4834	1.26603	1.2941	GeneID:16475,Genbank:NM_010590.5,MGI:MGI:1341886	ajuba LIM protein	GO:0003714,GO:0005515,GO:0005634,GO:0005667,GO:0007010,GO:0005737,GO:0007049,GO:0005794,GO:0007155,GO:0005829,GO:0016020,GO:0016339,GO:0030027,GO:0030032,GO:0035331,GO:0030054,GO:0043087,GO:0030334,GO:0043123,GO:0043406,GO:0045294,GO:0046474,GO:0000122,GO:0046872,GO:0000932,GO:0048041,GO:0051015,GO:0001666,GO:0003682,GO:0005856,GO:0005886,GO:0005911,GO:0005912,GO:0005925,GO:0031047,GO:0006351,GO:…	transcription corepressor activity|protein binding|nucleus|transcription factor complex|cytoskeleton organization|cytoplasm|cell cycle|Golgi apparatus|cell adhesion|cytosol|membrane|calcium-dependent cell-cell adhesion via plasma membrane cell adhesion molecules|lamellipodium|lamellipodium assembly|negative regulation of hippo signaling|cell junction|regulation of GTPase activity|regulation of ce…	mmu04390,mmu04392	Hippo signaling pathway|Hippo signaling pathway - multiple species
Ak7	36.9619	53.9627	19.9611	2.7034	1.43477	0.00525622	0.025904	Up	0.193027	0.226323	0.0638143	0.0553893	GeneID:78801,Genbank:XM_006516390.2,MGI:MGI:1926051	adenylate kinase 7	GO:0019205,GO:0004017,GO:0019206,GO:0004127,GO:0030030,GO:0004550,GO:0005524,GO:0005737,GO:0006139,GO:0006165,GO:0035082,GO:0007283,GO:0007420,GO:0009142,GO:0016301,GO:0000166,GO:0016310,GO:0002437,GO:0016740,GO:0003351	nucleobase-containing compound kinase activity|adenylate kinase activity|nucleoside kinase activity|cytidylate kinase activity|cell projection organization|nucleoside diphosphate kinase activity|ATP binding|cytoplasm|nucleobase-containing compound metabolic process|nucleoside diphosphate phosphorylation|axoneme assembly|spermatogenesis|brain development|nucleoside triphosphate biosynthetic proces…	mmu00230,mmu00730	Purine metabolism|Thiamine metabolism
Akr1b10	134.09	181.998	86.1826	2.11177	1.07845	0.000393076	0.00288222	Up	3.40633	4.30988	1.35732	1.31259	GeneID:67861,Genbank:XM_006506527.3,MGI:MGI:1915111	aldo-keto reductase family 1, member B10 (aldose reductase)	GO:0005739,GO:0005829,GO:0008106,GO:0016491,GO:0016918,GO:0052650,GO:0070401,GO:0070402,GO:0004032	mitochondrion|cytosol|alcohol dehydrogenase (NADP+) activity|oxidoreductase activity|retinal binding|NADP-retinol dehydrogenase activity|NADP+ binding|NADPH binding|alditol:NADP+ 1-oxidoreductase activity	mmu00040,mmu00051,mmu00052,mmu00561,mmu00790	Pentose and glucuronate interconversions|Fructose and mannose metabolism|Galactose metabolism|Glycerolipid metabolism|Folate biosynthesis
Akr1b3	821.672	1137.06	506.285	2.24589	1.16729	2.44014e-08	4.59577e-07	Up	26.1682	26.9136	9.03043	8.73782	GeneID:11677,Genbank:NM_009658.3,MGI:MGI:1353494	aldo-keto reductase family 1, member B3 (aldose reductase)	GO:0005829,GO:0005996,GO:0006061,GO:0008106,GO:0009414,GO:0010033,GO:0016491,GO:0044598,GO:0046427,GO:0018931,GO:0048471,GO:0031098,GO:0048661,GO:0055114,GO:0070301,GO:0071475,GO:0072001,GO:0072061,GO:0097238,GO:0001894,GO:0003091,GO:0004032,GO:0005615,GO:0005654,GO:0005737,GO:0032838,GO:0033010,GO:0035809,GO:0042415,GO:0042629,GO:0043066,GO:0097454,GO:0043220,GO:0043795,GO:0044597	cytosol|monosaccharide metabolic process|sorbitol biosynthetic process|alcohol dehydrogenase (NADP+) activity|response to water deprivation|response to organic substance|oxidoreductase activity|doxorubicin metabolic process|positive regulation of JAK-STAT cascade|naphthalene metabolic process|perinuclear region of cytoplasm|stress-activated protein kinase signaling cascade|positive regulation of …	mmu00040,mmu00051,mmu00052,mmu00561,mmu00790	Pentose and glucuronate interconversions|Fructose and mannose metabolism|Galactose metabolism|Glycerolipid metabolism|Folate biosynthesis
Akr1b7	1227.52	2169.97	285.065	7.61217	2.92831	4.86483e-41	1.47908e-38	Up	50.1916	48.9628	2.85402	6.43804	GeneID:11997,Genbank:NM_009731.2,MGI:MGI:101918	aldo-keto reductase family 1, member B7	GO:0005739,GO:0005829,GO:0008106,GO:0016491,GO:0044255,GO:0055114,GO:0004032,GO:0005737	mitochondrion|cytosol|alcohol dehydrogenase (NADP+) activity|oxidoreductase activity|cellular lipid metabolic process|oxidation-reduction process|alditol:NADP+ 1-oxidoreductase activity|cytoplasm	mmu00040,mmu00051,mmu00052,mmu00561,mmu00790	Pentose and glucuronate interconversions|Fructose and mannose metabolism|Galactose metabolism|Glycerolipid metabolism|Folate biosynthesis
Akr1b8	155.642	220.704	90.5805	2.43655	1.28484	1.52769e-05	0.000164	Up	4.57778	5.15704	1.127	1.76989	GeneID:14187,Genbank:NM_008012.1,MGI:MGI:107673	aldo-keto reductase family 1, member B8	GO:0005737,GO:0005739,GO:0005829,GO:0008106,GO:0016488,GO:0016491,GO:0044597,GO:0044598,GO:0045550,GO:0047718,GO:0001758,GO:0055114,GO:0004032	cytoplasm|mitochondrion|cytosol|alcohol dehydrogenase (NADP+) activity|farnesol catabolic process|oxidoreductase activity|daunorubicin metabolic process|doxorubicin metabolic process|geranylgeranyl reductase activity|indanol dehydrogenase activity|retinal dehydrogenase activity|oxidation-reduction process|alditol:NADP+ 1-oxidoreductase activity	mmu00040,mmu00051,mmu00052,mmu00561,mmu00790	Pentose and glucuronate interconversions|Fructose and mannose metabolism|Galactose metabolism|Glycerolipid metabolism|Folate biosynthesis
Akr1c13	11431.5	17159.4	5703.61	3.00852	1.58905	2.76713e-17	1.57569e-15	Up	317.07	341.925	89.2672	77.5833	GeneID:27384,Genbank:XM_006516482.2,MGI:MGI:1351662	aldo-keto reductase family 1, member C13	GO:0047023,GO:0005829,GO:0047086,GO:0006693,GO:0055114,GO:0006805,GO:0008106,GO:0008202,GO:0008207,GO:0016229,GO:0016491,GO:0032052,GO:0042448,GO:0004032,GO:0044597,GO:0004033,GO:0044598,GO:0005496	androsterone dehydrogenase activity|cytosol|ketosteroid monooxygenase activity|prostaglandin metabolic process|oxidation-reduction process|xenobiotic metabolic process|alcohol dehydrogenase (NADP+) activity|steroid metabolic process|C21-steroid hormone metabolic process|steroid dehydrogenase activity|oxidoreductase activity|bile acid binding|progesterone metabolic process|alditol:NADP+ 1-oxidored…
Akr1c19	3970.81	5929.2	2012.42	2.94631	1.55891	8.905e-11	2.41428e-09	Up	113.084	97.4886	29.2913	27.293	GeneID:432720,Genbank:NM_001013785.3,MGI:MGI:2653678	aldo-keto reductase family 1, member C19	GO:0047023,GO:0005575,GO:0047086,GO:0005829,GO:0006693,GO:0008106,GO:0008150,GO:0008202,GO:0008207,GO:0016229,GO:0016491,GO:0032052,GO:0042448,GO:0003674,GO:0044597,GO:0004032,GO:0044598,GO:0005496	androsterone dehydrogenase activity|cellular_component|ketosteroid monooxygenase activity|cytosol|prostaglandin metabolic process|alcohol dehydrogenase (NADP+) activity|biological_process|steroid metabolic process|C21-steroid hormone metabolic process|steroid dehydrogenase activity|oxidoreductase activity|bile acid binding|progesterone metabolic process|molecular_function|daunorubicin metabolic p…
Alas1	14848.6	23769.1	5928.15	4.00953	2.00343	8.28101e-16	4.00547e-14	Up	188.506	240.299	31.7935	45.0155	GeneID:11655,Genbank:NM_020559.2,MGI:MGI:87989	aminolevulinic acid synthase 1	GO:0005739,GO:0005759,GO:0005829,GO:0006778,GO:0006783,GO:0008152,GO:0009058,GO:0016740,GO:0016746,GO:0030170,GO:0003824,GO:0033014,GO:0003870,GO:0042802,GO:0005654	mitochondrion|mitochondrial matrix|cytosol|porphyrin-containing compound metabolic process|heme biosynthetic process|metabolic process|biosynthetic process|transferase activity|transferase activity, transferring acyl groups|pyridoxal phosphate binding|catalytic activity|tetrapyrrole biosynthetic process|5-aminolevulinate synthase activity|identical protein binding|nucleoplasm	mmu00260,mmu00860	Glycine, serine and threonine metabolism|Porphyrin and chlorophyll metabolism
Aldh3b1	458.885	669.998	247.773	2.70408	1.43514	4.48448e-10	1.09545e-08	Up	10.6805	12.8903	2.90814	3.76523	GeneID:67689,Genbank:XM_006531830.3,MGI:MGI:1914939	aldehyde dehydrogenase 3 family, member B1	GO:0005737,GO:0005829,GO:0005886,GO:0006081,GO:0008152,GO:0016020,GO:0016491,GO:0034599,GO:0046185,GO:0055114,GO:0004028,GO:0004029,GO:0004030	cytoplasm|cytosol|plasma membrane|cellular aldehyde metabolic process|metabolic process|membrane|oxidoreductase activity|cellular response to oxidative stress|aldehyde catabolic process|oxidation-reduction process|3-chloroallyl aldehyde dehydrogenase activity|aldehyde dehydrogenase (NAD) activity|aldehyde dehydrogenase [NAD(P)+] activity	mmu00010,mmu00340,mmu00350,mmu00360,mmu00410,mmu00980,mmu00982,mmu05204	Glycolysis / Gluconeogenesis|Histidine metabolism|Tyrosine metabolism|Phenylalanine metabolism|beta-Alanine metabolism|Metabolism of xenobiotics by cytochrome P450|Drug metabolism - cytochrome P450|Chemical carcinogenesis
Aldoa	4777.8	6781.12	2774.48	2.4441	1.28931	8.85219e-12	2.70103e-10	Up	67.6441	82.2268	25.6907	20.9376	GeneID:11674,Genbank:XM_006507211.3,MGI:MGI:87994	aldolase A, fructose-bisphosphate	GO:0043209,GO:0008360,GO:0004332,GO:0045296,GO:0015629,GO:0046716,GO:0016020,GO:0005615,GO:0061615,GO:0005720,GO:0005737,GO:0005739,GO:0005829,GO:0030018,GO:0006000,GO:0061827,GO:0030335,GO:0006096,GO:0070061,GO:0030388,GO:0006754,GO:0070062,GO:0032991,GO:0006941,GO:0002020,GO:0035686,GO:0007339,GO:0042802,GO:0008092	myelin sheath|regulation of cell shape|fructose-bisphosphate aldolase activity|cadherin binding|actin cytoskeleton|muscle cell cellular homeostasis|membrane|extracellular space|glycolytic process through fructose-6-phosphate|nuclear heterochromatin|cytoplasm|mitochondrion|cytosol|Z disc|fructose metabolic process|sperm head|positive regulation of cell migration|glycolytic process|fructose binding…	mmu00010,mmu00030,mmu00051,mmu04066	Glycolysis / Gluconeogenesis|Pentose phosphate pathway|Fructose and mannose metabolism|HIF-1 signaling pathway
Alg2	766.785	1088.87	444.695	2.44859	1.29195	9.24709e-10	2.15377e-08	Up	13.6059	12.2452	4.16682	3.62243	GeneID:56737,Genbank:XM_006538124.3,MGI:MGI:1914731	asparagine-linked glycosylation 2 (alpha-1,3-mannosyltransferase)	GO:0033577,GO:0005634,GO:0046982,GO:0005737,GO:0047485,GO:0005789,GO:0005829,GO:0006488,GO:0006490,GO:0015629,GO:0048306,GO:0016020,GO:0048471,GO:0016021,GO:0051592,GO:0016740,GO:0102704,GO:0016757,GO:0000033,GO:0004378	protein glycosylation in endoplasmic reticulum|nucleus|protein heterodimerization activity|cytoplasm|protein N-terminus binding|endoplasmic reticulum membrane|cytosol|dolichol-linked oligosaccharide biosynthetic process|oligosaccharide-lipid intermediate biosynthetic process|actin cytoskeleton|calcium-dependent protein binding|membrane|perinuclear region of cytoplasm|integral component of membran…	mmu00510	N-Glycan biosynthesis
Alpl	1010.52	1449.91	571.125	2.53869	1.34408	0.00560675	0.0273213	Up	9.48994	15.4927	3.99079	3.32454	GeneID:11647,Genbank:NM_007431.3,MGI:MGI:87983	alkaline phosphatase, liver/bone/kidney	GO:0016791,GO:0004035,GO:0031225,GO:0046677,GO:0005515,GO:0005578,GO:0005615,GO:0005886,GO:0046872,GO:0008152,GO:0051384,GO:0016020,GO:0065010,GO:0016311,GO:0071407,GO:0016462,GO:0001958,GO:0003006,GO:0016787,GO:0003824	phosphatase activity|alkaline phosphatase activity|anchored component of membrane|response to antibiotic|protein binding|proteinaceous extracellular matrix|extracellular space|plasma membrane|metal ion binding|metabolic process|response to glucocorticoid|membrane|extracellular membrane-bounded organelle|dephosphorylation|cellular response to organic cyclic compound|pyrophosphatase activity|endoch…	mmu00730,mmu00790	Thiamine metabolism|Folate biosynthesis
Als2cr12	92.6537	138.602	46.7058	2.96754	1.56927	9.03392e-06	0.000102268	Up	0.313791	0.363451	0.105021	0.0943812	GeneID:108812,Genbank:XM_006495613.3,MGI:MGI:1918359	amyotrophic lateral sclerosis 2 (juvenile) chromosome region, candidate 12 (human)	GO:0008150,GO:0035686,GO:0036126,GO:0042995,GO:0001520,GO:0003674,GO:0005737	biological_process|sperm fibrous sheath|sperm flagellum|cell projection|outer dense fiber|molecular_function|cytoplasm
Amn	611.396	1087.47	135.32	8.03631	3.00653	3.69455e-21	2.96714e-19	Up	27.5071	38.321	3.1346	3.13162	GeneID:93835,Genbank:NM_033603.3,MGI:MGI:1934943	amnionless	GO:0032991,GO:0005886,GO:0043001,GO:0005905,GO:0045177,GO:0006898,GO:0007275,GO:0007588,GO:0008104,GO:0015031,GO:0015889,GO:0016020,GO:0016021,GO:0016324,GO:0005102,GO:0030139,GO:0005615,GO:0031526,GO:0005768	protein-containing complex|plasma membrane|Golgi to plasma membrane protein transport|clathrin-coated pit|apical part of cell|receptor-mediated endocytosis|multicellular organism development|excretion|protein localization|protein transport|cobalamin transport|membrane|integral component of membrane|apical plasma membrane|signaling receptor binding|endocytic vesicle|extracellular space|brush borde…
Ampd1	8.60779	17.2156	0	#DIV/0!	#DIV/0!	0.000154908	0.00127784	Up	0.111399	0.0334668	0	0	GeneID:229665,Genbank:XM_006501400.3,MGI:MGI:88015	adenosine monophosphate deaminase 1	GO:0009168,GO:0010033,GO:0016787,GO:0019239,GO:0032036,GO:0032264,GO:0046872,GO:0003876,GO:0005575,GO:0009117	purine ribonucleoside monophosphate biosynthetic process|response to organic substance|hydrolase activity|deaminase activity|myosin heavy chain binding|IMP salvage|metal ion binding|AMP deaminase activity|cellular_component|nucleotide metabolic process	mmu00230	Purine metabolism
Ankmy1	34.2958	58.9962	9.59535	6.14841	2.62021	5.38116e-06	6.37132e-05	Up	0.246768	0.271536	0.0260688	0.0487296	GeneID:241158,Genbank:XM_006529591.3,MGI:MGI:3045261	ankyrin repeat and MYND domain containing 1	GO:0046872,GO:0003674,GO:0005575,GO:0008150	metal ion binding|molecular_function|cellular_component|biological_process
Ankrd45	10.9639	21.9278	0	#DIV/0!	#DIV/0!	4.67163e-05	0.000445348	Up	0.101437	0.230334	0	0	GeneID:73844,Genbank:XM_017312487.1,MGI:MGI:1921094	ankyrin repeat domain 45	GO:0003674,GO:0005575,GO:0008150	molecular_function|cellular_component|biological_process
Ankrd55	84.2519	142.334	26.1694	5.43896	2.44333	2.30498e-10	5.93715e-09	Up	0.302833	0.397021	0.0413355	0.0391847	GeneID:77318,Genbank:NM_001168403.1,MGI:MGI:1924568	ankyrin repeat domain 55	GO:0003674,GO:0005575,GO:0008150	molecular_function|cellular_component|biological_process
Ankrd6	70.215	97.381	43.0491	2.26209	1.17766	0.00277408	0.0152606	Up	0.428664	0.484116	0.0923592	0.205587	GeneID:140577,Genbank:XM_011249919.2,MGI:MGI:2154278	ankyrin repeat domain 6	GO:0005737,GO:0043231,GO:0046330,GO:0090090,GO:2000096,GO:0005515,GO:0005634	cytoplasm|intracellular membrane-bounded organelle|positive regulation of JNK cascade|negative regulation of canonical Wnt signaling pathway|positive regulation of Wnt signaling pathway, planar cell polarity pathway|protein binding|nucleus
Ankrd9	97.4066	162.946	31.8675	5.11323	2.35424	7.5652e-11	2.06418e-09	Up	2.01697	2.37662	0.362199	0.263137	GeneID:74251,Genbank:NM_175207.4,MGI:MGI:1921501	ankyrin repeat domain 9	GO:0003674,GO:0005575,GO:0016787	molecular_function|cellular_component|hydrolase activity
Anln	57.2249	78.945	35.5048	2.22351	1.15284	0.019579	0.0757617	Up	0.225585	0.371944	0.0986837	0.111973	GeneID:68743,Genbank:NM_028390.3,MGI:MGI:1920174	anillin, actin binding protein	GO:0031106,GO:0002244,GO:0032059,GO:0003779,GO:0042995,GO:0005634,GO:0005654,GO:0005737,GO:0005826,GO:0045296,GO:0005856,GO:0051301,GO:0007049,GO:0090521,GO:0015629,GO:0099738,GO:0017049,GO:0000281,GO:1904172,GO:0030496,GO:1904498,GO:0030865,GO:0000915	septin ring organization|hematopoietic progenitor cell differentiation|bleb|actin binding|cell projection|nucleus|nucleoplasm|cytoplasm|actomyosin contractile ring|cadherin binding|cytoskeleton|cell division|cell cycle|glomerular visceral epithelial cell migration|actin cytoskeleton|cell cortex region|GTP-Rho binding|mitotic cytokinesis|positive regulation of bleb assembly|midbody|protein localiz…
Ano1	154.54	238.526	70.5545	3.38073	1.75734	0.000909407	0.00596209	Up	1.2985	0.933818	0.175768	0.317315	GeneID:101772,Genbank:XM_006508463.3,MGI:MGI:2142149	anoctamin 1, calcium activated chloride channel	GO:0006811,GO:0006812,GO:0006821,GO:0007200,GO:0007275,GO:0009897,GO:0042803,GO:0015111,GO:0046982,GO:0015705,GO:0046983,GO:0016020,GO:0050965,GO:0050966,GO:0060438,GO:1902476,GO:0005227,GO:0005229,GO:0005247,GO:0005254,GO:0005737,GO:0005886,GO:0016021,GO:0016324,GO:0017128,GO:0034605,GO:0034707,GO:0035774,GO:0042391	ion transport|cation transport|chloride transport|phospholipase C-activating G-protein coupled receptor signaling pathway|multicellular organism development|external side of plasma membrane|protein homodimerization activity|iodide transmembrane transporter activity|protein heterodimerization activity|iodide transport|protein dimerization activity|membrane|detection of temperature stimulus involve…
Ano2	18.2993	31.0956	5.50302	5.65064	2.49841	0.00108347	0.00692722	Up	0.144692	0.176318	0.0329034	0.0246321	GeneID:243634,Genbank:XM_011241354.1,MGI:MGI:2387214	anoctamin 2	GO:0046982,GO:0005254,GO:0046983,GO:0005515,GO:0097730,GO:0005654,GO:0005886,GO:0006811,GO:0006821,GO:0016020,GO:0016021,GO:0017128,GO:0005229,GO:0034707,GO:0042803	protein heterodimerization activity|chloride channel activity|protein dimerization activity|protein binding|non-motile cilium|nucleoplasm|plasma membrane|ion transport|chloride transport|membrane|integral component of membrane|phospholipid scramblase activity|intracellular calcium activated chloride channel activity|chloride channel complex|protein homodimerization activity	mmu04740	Olfactory transduction
Anxa13	314.943	477.657	152.229	3.13776	1.64974	2.18283e-11	6.40774e-10	Up	8.77106	9.81026	2.71536	1.85377	GeneID:69787,Genbank:NM_027211.2,MGI:MGI:1917037	annexin A13	GO:0005654,GO:0005886,GO:0008150,GO:0016020,GO:1901611,GO:0001786,GO:0005509,GO:0005544	nucleoplasm|plasma membrane|biological_process|membrane|phosphatidylglycerol binding|phosphatidylserine binding|calcium ion binding|calcium-dependent phospholipid binding
Aoc2	232.793	354.069	111.517	3.17503	1.66677	1.32195e-08	2.59903e-07	Up	2.10143	2.86016	0.562932	0.595514	GeneID:237940,Genbank:XM_017314533.1,MGI:MGI:2668431	amine oxidase, copper containing 2 (retina-specific)	GO:0007601,GO:0008131,GO:0009308,GO:0016491,GO:0046872,GO:0048038,GO:0052593,GO:0052594,GO:0052595,GO:0052596,GO:0055114,GO:0005507,GO:0005575,GO:0006584	visual perception|primary amine oxidase activity|amine metabolic process|oxidoreductase activity|metal ion binding|quinone binding|tryptamine:oxygen oxidoreductase (deaminating) activity|aminoacetone:oxygen oxidoreductase(deaminating) activity|aliphatic-amine oxidase activity|phenethylamine:oxygen oxidoreductase (deaminating) activity|oxidation-reduction process|copper ion binding|cellular_compon…	mmu00260,mmu00350,mmu00360,mmu00410	Glycine, serine and threonine metabolism|Tyrosine metabolism|Phenylalanine metabolism|beta-Alanine metabolism
Aoc3	25.6735	38.3647	12.9823	2.95515	1.56323	0.0125096	0.052683	Up	0.233469	0.281266	0.0368157	0.0976209	GeneID:11754,Genbank:NM_009675.2,MGI:MGI:1306797	amine oxidase, copper containing 3	GO:1902283,GO:0046677,GO:0009986,GO:0005507,GO:0046872,GO:0010828,GO:0005509,GO:0046982,GO:0016020,GO:0005615,GO:0048038,GO:0005737,GO:0005769,GO:0005783,GO:0005794,GO:0016021,GO:0005886,GO:0052593,GO:0016491,GO:0005902,GO:0052594,GO:0035902,GO:0007155,GO:0052595,GO:0042755,GO:0008131,GO:0002523,GO:0052596,GO:0042803,GO:0008217,GO:0002675,GO:0055114,GO:0043231,GO:0009308,GO:0002687	negative regulation of primary amine oxidase activity|response to antibiotic|cell surface|copper ion binding|metal ion binding|positive regulation of glucose transmembrane transport|calcium ion binding|protein heterodimerization activity|membrane|extracellular space|quinone binding|cytoplasm|early endosome|endoplasmic reticulum|Golgi apparatus|integral component of membrane|plasma membrane|trypta…	mmu00260,mmu00350,mmu00360,mmu00410	Glycine, serine and threonine metabolism|Tyrosine metabolism|Phenylalanine metabolism|beta-Alanine metabolism
Aox1	8700.61	11896.1	5505.14	2.1609	1.11163	4.27007e-09	9.09915e-08	Up	48.8268	46.342	16.4398	21.2151	GeneID:11761,Genbank:XM_006495630.3,MGI:MGI:88035	aldehyde oxidase 1	GO:0051536,GO:0042802,GO:0004854,GO:0051537,GO:0042803,GO:0005506,GO:0055114,GO:0005737,GO:0005829,GO:0009055,GO:0043546,GO:0009115,GO:0046872,GO:0016491,GO:0050250,GO:0016614,GO:0050660,GO:0016903,GO:0003824,GO:0017144,GO:0004031,GO:0051287	iron-sulfur cluster binding|identical protein binding|xanthine dehydrogenase activity|2 iron, 2 sulfur cluster binding|protein homodimerization activity|iron ion binding|oxidation-reduction process|cytoplasm|cytosol|electron transfer activity|molybdopterin cofactor binding|xanthine catabolic process|metal ion binding|oxidoreductase activity|retinal oxidase activity|oxidoreductase activity, acting…	mmu00280,mmu00350,mmu00380,mmu00750,mmu00760,mmu00830,mmu00982,mmu04630	Valine, leucine and isoleucine degradation|Tyrosine metabolism|Tryptophan metabolism|Vitamin B6 metabolism|Nicotinate and nicotinamide metabolism|Retinol metabolism|Drug metabolism - cytochrome P450|Jak-STAT signaling pathway
Apela	11.7145	19.652	3.77702	5.20304	2.37936	0.0115259	0.0494106	Up	0.617144	0.594142	0.0665036	0.0314633	GeneID:100038489,Genbank:NM_001297554.1,MGI:MGI:3642370	apelin receptor early endogenous ligand	GO:0005615,GO:0007275,GO:0007369,GO:0035050,GO:0060395,GO:0060674,GO:0060976,GO:1903589,GO:0001570,GO:0005179,GO:0005576	extracellular space|multicellular organism development|gastrulation|embryonic heart tube development|SMAD protein signal transduction|placenta blood vessel development|coronary vasculature development|positive regulation of blood vessel endothelial cell proliferation involved in sprouting angiogenesis|vasculogenesis|hormone activity|extracellular region
Aplp1	28.057	43.6972	12.4167	3.51922	1.81526	0.00187474	0.0110295	Up	0.555817	0.692372	0.169019	0.0425132	GeneID:11803,Genbank:XM_017321948.1,MGI:MGI:88046	amyloid beta (A4) precursor-like protein 1	GO:0031696,GO:0005886,GO:0042802,GO:0006378,GO:0046872,GO:0006417,GO:0006897,GO:0006915,GO:0007155,GO:0008201,GO:0046914,GO:0016020,GO:0048471,GO:0016021,GO:0071874,GO:0030198,GO:0106072,GO:0030900,GO:0005515,GO:0031694,GO:0005737,GO:0031695,GO:0005794	alpha-2C adrenergic receptor binding|plasma membrane|identical protein binding|mRNA polyadenylation|metal ion binding|regulation of translation|endocytosis|apoptotic process|cell adhesion|heparin binding|transition metal ion binding|membrane|perinuclear region of cytoplasm|integral component of membrane|cellular response to norepinephrine stimulus|extracellular matrix organization|negative regula…
Aqp3	24.3328	48.0903	0.575333	83.587	6.38521	3.48063e-10	8.71421e-09	Up	0.871435	1.35631	0	0.0220408	GeneID:11828,Genbank:NM_016689.2,MGI:MGI:1333777	aquaporin 3	GO:0070295,GO:0015267,GO:0005886,GO:0071456,GO:0015793,GO:0090650,GO:0015840,GO:0005887,GO:0005911,GO:0006833,GO:0016020,GO:0016021,GO:0016323,GO:0015204,GO:0032526,GO:0015250,GO:0002684,GO:0055085,GO:0005634,GO:0015254,GO:0005737	renal water absorption|channel activity|plasma membrane|cellular response to hypoxia|glycerol transport|cellular response to oxygen-glucose deprivation|urea transport|integral component of plasma membrane|cell-cell junction|water transport|membrane|integral component of membrane|basolateral plasma membrane|urea transmembrane transporter activity|response to retinoic acid|water channel activity|po…	mmu04962	Vasopressin-regulated water reabsorption
Aqp7	73.776	129.512	18.04	7.17914	2.84381	3.39628e-07	5.16296e-06	Up	0.64192	1.01571	0.0664694	0.063087	GeneID:11832,Genbank:NM_007473.4,MGI:MGI:1314647	aquaporin 7	GO:0016021,GO:0005911,GO:0031526,GO:0006833,GO:0055085,GO:0015204,GO:0015250,GO:0015254,GO:0070295,GO:0015265,GO:0015267,GO:0015793,GO:0005737,GO:0015840,GO:0005886,GO:0016020,GO:0005887	integral component of membrane|cell-cell junction|brush border membrane|water transport|transmembrane transport|urea transmembrane transporter activity|water channel activity|glycerol channel activity|renal water absorption|urea channel activity|channel activity|glycerol transport|cytoplasm|urea transport|plasma membrane|membrane|integral component of plasma membrane	mmu04923,mmu03320	Regulation of lipolysis in adipocyte|PPAR signaling pathway
Arc	357.384	705.748	9.02002	78.2424	6.28988	1.7201e-72	2.2528e-69	Up	7.55962	8.66049	0.0680378	0.0951513	GeneID:11838,Genbank:NM_001276684.1,MGI:MGI:88067	activity regulated cytoskeletal-associated protein	GO:0061001,GO:0016020,GO:0005737,GO:1900271,GO:0016477,GO:0005768,GO:0022604,GO:0005856,GO:2000969,GO:0005886,GO:0006897,GO:0007010,GO:0030054,GO:0031410,GO:0007275,GO:0042995,GO:0007492,GO:0045202,GO:0009952,GO:0003779,GO:0045211,GO:0015629,GO:0005515,GO:0048168	regulation of dendritic spine morphogenesis|membrane|cytoplasm|regulation of long-term synaptic potentiation|cell migration|endosome|regulation of cell morphogenesis|cytoskeleton|positive regulation of AMPA receptor activity|plasma membrane|endocytosis|cytoskeleton organization|cell junction|cytoplasmic vesicle|multicellular organism development|cell projection|endoderm development|synapse|anteri…	mmu05031	Amphetamine addiction
Arhgap10	282.816	460.899	104.733	4.4007	2.13773	2.34859e-16	1.18656e-14	Up	2.15656	2.41481	0.362852	0.352126	GeneID:78514,Genbank:NM_030113.2,MGI:MGI:1925764	Rho GTPase activating protein 10	GO:0005737,GO:0005829,GO:0005886,GO:0007010,GO:0007165,GO:0016020,GO:0043066,GO:0005096,GO:0005515	cytoplasm|cytosol|plasma membrane|cytoskeleton organization|signal transduction|membrane|negative regulation of apoptotic process|GTPase activator activity|protein binding	mmu05100	Bacterial invasion of epithelial cells
Arhgap11a	165.336	244.889	85.7829	2.85476	1.51337	2.63297e-07	4.09023e-06	Up	1.35845	1.54468	0.293375	0.470944	GeneID:228482,Genbank:NM_181416.3,MGI:MGI:2444300	Rho GTPase activating protein 11A	GO:0003674,GO:0005096,GO:0007165	molecular_function|GTPase activator activity|signal transduction
Arhgap22	47.8794	80.0851	15.6737	5.10952	2.35319	1.20379e-06	1.64624e-05	Up	0.456533	0.531173	0.0694871	0.0931272	GeneID:239027,Genbank:XM_006518956.3,MGI:MGI:2443418	Rho GTPase activating protein 22	GO:0005634,GO:0005737,GO:0006351,GO:0006355,GO:0007165,GO:0007275,GO:0030154,GO:0001525,GO:0003674,GO:0005096	nucleus|cytoplasm|transcription, DNA-templated|regulation of transcription, DNA-templated|signal transduction|multicellular organism development|cell differentiation|angiogenesis|molecular_function|GTPase activator activity
Arhgap27	152.922	247.547	58.2969	4.24631	2.08621	7.76155e-12	2.37677e-10	Up	1.25664	1.41364	0.300492	0.202333	GeneID:544817,Genbank:NM_001205236.1,MGI:MGI:1916903	Rho GTPase activating protein 27	GO:0005654,GO:0005737,GO:0005768,GO:0005829,GO:0006897,GO:0006898,GO:0007165,GO:0016020,GO:0017124,GO:0043547,GO:0005096,GO:0005622,GO:0005634	nucleoplasm|cytoplasm|endosome|cytosol|endocytosis|receptor-mediated endocytosis|signal transduction|membrane|SH3 domain binding|positive regulation of GTPase activity|GTPase activator activity|intracellular|nucleus
Arhgap8	10.6812	17.075	4.28735	3.98266	1.99373	0.0403026	0.134205	Up	0.0833423	0.155034	0.0315892	0.0297846	GeneID:73167,Genbank:XM_006521468.3,MGI:MGI:1920417	Rho GTPase activating protein 8	GO:0043087,GO:0005096,GO:0005737,GO:0007165	regulation of GTPase activity|GTPase activator activity|cytoplasm|signal transduction
Arhgdig	16.6054	33.2108	0	#DIV/0!	#DIV/0!	0.000522121	0.00369018	Up	0.418584	1.26213	0	0	GeneID:14570,Genbank:NM_008113.3,MGI:MGI:108430	Rho GDP dissociation inhibitor (GDI) gamma	GO:0005515,GO:0005737,GO:0005829,GO:0005886,GO:0016020,GO:0030695,GO:0032880,GO:0005092,GO:0005094,GO:0005096	protein binding|cytoplasm|cytosol|plasma membrane|membrane|GTPase regulator activity|regulation of protein localization|GDP-dissociation inhibitor activity|Rho GDP-dissociation inhibitor activity|GTPase activator activity	mmu04962,mmu04722	Vasopressin-regulated water reabsorption|Neurotrophin signaling pathway
Arhgef19	1972.6	2716.88	1228.31	2.21188	1.14527	0.000185327	0.0014912	Up	17.228	18.2789	8.32772	4.07287	GeneID:213649,Genbank:XM_011250225.1,MGI:MGI:1925912	Rho guanine nucleotide exchange factor (GEF) 19	GO:0032956,GO:0035023,GO:0042060,GO:0043547,GO:0005085,GO:0005089,GO:0005096	regulation of actin cytoskeleton organization|regulation of Rho protein signal transduction|wound healing|positive regulation of GTPase activity|guanyl-nucleotide exchange factor activity|Rho guanyl-nucleotide exchange factor activity|GTPase activator activity
Arhgef25	122.523	171.455	73.5903	2.32986	1.22025	9.16777e-05	0.000805005	Up	1.45775	1.35619	0.489076	0.343842	GeneID:52666,Genbank:NM_028027.3,MGI:MGI:1277173	Rho guanine nucleotide exchange factor (GEF) 25	GO:0005737,GO:0005886,GO:0016020,GO:0030016,GO:0035023,GO:0005085,GO:0005089,GO:0005515	cytoplasm|plasma membrane|membrane|myofibril|regulation of Rho protein signal transduction|guanyl-nucleotide exchange factor activity|Rho guanyl-nucleotide exchange factor activity|protein binding
Arhgef5	1725.07	2307.25	1142.9	2.01877	1.01348	3.21668e-07	4.92068e-06	Up	11.3777	11.4891	3.772	4.76421	GeneID:54324,Genbank:NM_133674.1,MGI:MGI:1858952	Rho guanine nucleotide exchange factor (GEF) 5	GO:0043087,GO:0005515,GO:0043507,GO:0005634,GO:0043547,GO:0005654,GO:0005737,GO:0005829,GO:0005886,GO:0008289,GO:0051091,GO:0030036,GO:0051493,GO:0030054,GO:0051496,GO:0032956,GO:0071803,GO:0035023,GO:0002408,GO:0071944,GO:0035556,GO:0005085,GO:1904591,GO:0042995,GO:0005089	regulation of GTPase activity|protein binding|positive regulation of JUN kinase activity|nucleus|positive regulation of GTPase activity|nucleoplasm|cytoplasm|cytosol|plasma membrane|lipid binding|positive regulation of DNA binding transcription factor activity|actin cytoskeleton organization|regulation of cytoskeleton organization|cell junction|positive regulation of stress fiber assembly|regulat…
Arhgef6	334.719	498.688	170.75	2.92058	1.54625	2.85553e-10	7.2241e-09	Up	2.32736	2.52159	0.533679	0.703787	GeneID:73341,Genbank:XM_006528314.3,MGI:MGI:1920591	Rac/Cdc42 guanine nucleotide exchange factor (GEF) 6	GO:0005911,GO:0030027,GO:0030032,GO:0035023,GO:0035556,GO:0042995,GO:0005085,GO:0005089,GO:0005515	cell-cell junction|lamellipodium|lamellipodium assembly|regulation of Rho protein signal transduction|intracellular signal transduction|cell projection|guanyl-nucleotide exchange factor activity|Rho guanyl-nucleotide exchange factor activity|protein binding	mmu04810,mmu05212	Regulation of actin cytoskeleton|Pancreatic cancer
Armc12	28.4548	55.7588	1.15067	48.4579	5.59866	8.12984e-09	1.65375e-07	Up	1.12858	1.30296	0	0.0335451	GeneID:67645,Genbank:NM_026290.3,MGI:MGI:1914895	armadillo repeat containing 12	GO:0003674,GO:0008150	molecular_function|biological_process
Armc7	258.027	378.377	137.676	2.74831	1.45854	1.70167e-08	3.27006e-07	Up	3.14425	3.53919	0.801134	0.987471	GeneID:276905,Genbank:XM_017314580.1,MGI:MGI:2679719	armadillo repeat containing 7	GO:0016342,GO:0019903,GO:0045294,GO:0045296,GO:0005634,GO:0005737,GO:0008150	catenin complex|protein phosphatase binding|alpha-catenin binding|cadherin binding|nucleus|cytoplasm|biological_process
Asb4	76.5499	123.543	29.5564	4.17992	2.06348	1.42715e-07	2.33641e-06	Up	0.954291	0.974939	0.146739	0.206065	GeneID:65255,Genbank:NM_023048.5,MGI:MGI:1929751	ankyrin repeat and SOCS box-containing 4	GO:0005634,GO:0005737,GO:0019899,GO:0031462,GO:0031466,GO:0031625,GO:0035556,GO:0051865,GO:0061630,GO:0000151,GO:2001214,GO:0004842	nucleus|cytoplasm|enzyme binding|Cul2-RING ubiquitin ligase complex|Cul5-RING ubiquitin ligase complex|ubiquitin protein ligase binding|intracellular signal transduction|protein autoubiquitination|ubiquitin protein ligase activity|ubiquitin ligase complex|positive regulation of vasculogenesis|ubiquitin-protein transferase activity
Asb9	9.99558	19.9912	0	#DIV/0!	#DIV/0!	3.59903e-05	0.000351965	Up	0.452871	0.800962	0	0	GeneID:69299,Genbank:NM_027027.2,MGI:MGI:1916549	ankyrin repeat and SOCS box-containing 9	GO:0016567,GO:0035556,GO:0044424,GO:0045732,GO:0005515,GO:0005739	protein ubiquitination|intracellular signal transduction|intracellular part|positive regulation of protein catabolic process|protein binding|mitochondrion
Ascl3	16.8639	30.0158	3.71202	8.08611	3.01545	0.00696975	0.0326636	Up	1.29863	2.66621	0.191162	0.119161	GeneID:56787,Genbank:NM_020051.1,MGI:MGI:1928820	achaete-scute family bHLH transcription factor 3	GO:0001227,GO:0003677,GO:0003700,GO:0005515,GO:0005634,GO:0005667,GO:0006351,GO:0006355,GO:0006357,GO:0046983,GO:0000122,GO:0090575,GO:0000977	transcriptional repressor activity, RNA polymerase II transcription regulatory region sequence-specific DNA binding|DNA binding|DNA binding transcription factor activity|protein binding|nucleus|transcription factor complex|transcription, DNA-templated|regulation of transcription, DNA-templated|regulation of transcription by RNA polymerase II|protein dimerization activity|negative regulation of tr…
Asf1a	449.403	606.878	291.927	2.07887	1.0558	3.86278e-06	4.74857e-05	Up	8.64254	7.65206	2.69746	3.14535	GeneID:66403,Genbank:NM_025541.3,MGI:MGI:1913653	anti-silencing function 1A histone chaperone	GO:0005634,GO:0005654,GO:0006281,GO:0006325,GO:0006333,GO:0006334,GO:0006335,GO:0006336,GO:0006351,GO:0006355,GO:0032991,GO:0000790,GO:0042393,GO:0001649,GO:0042692,GO:0003682	nucleus|nucleoplasm|DNA repair|chromatin organization|chromatin assembly or disassembly|nucleosome assembly|DNA replication-dependent nucleosome assembly|DNA replication-independent nucleosome assembly|transcription, DNA-templated|regulation of transcription, DNA-templated|protein-containing complex|nuclear chromatin|histone binding|osteoblast differentiation|muscle cell differentiation|chromatin…
Asf1b	33.6344	51.2051	16.0637	3.18762	1.67248	0.0184029	0.0723121	Up	0.707428	1.21512	0.271479	0.166589	GeneID:66929,Genbank:NM_024184.2,MGI:MGI:1914179	anti-silencing function 1B histone chaperone	GO:0005654,GO:0006325,GO:0006333,GO:0006334,GO:0006335,GO:0006336,GO:0006351,GO:0006355,GO:0032991,GO:0042393,GO:0000785,GO:0000790,GO:0005634	nucleoplasm|chromatin organization|chromatin assembly or disassembly|nucleosome assembly|DNA replication-dependent nucleosome assembly|DNA replication-independent nucleosome assembly|transcription, DNA-templated|regulation of transcription, DNA-templated|protein-containing complex|histone binding|chromatin|nuclear chromatin|nucleus
Asns	2068.55	3473.46	663.648	5.23389	2.38788	3.82339e-11	1.09407e-09	Up	39.8143	54.0504	7.64002	5.27617	GeneID:27053,Genbank:XM_006505092.3,MGI:MGI:1350929	asparagine synthetase	GO:0048037,GO:0005524,GO:0005829,GO:0006529,GO:0006541,GO:0008652,GO:0016874,GO:0042149,GO:0042803,GO:0000166,GO:0043066,GO:0004066,GO:0045931	cofactor binding|ATP binding|cytosol|asparagine biosynthetic process|glutamine metabolic process|cellular amino acid biosynthetic process|ligase activity|cellular response to glucose starvation|protein homodimerization activity|nucleotide binding|negative regulation of apoptotic process|asparagine synthase (glutamine-hydrolyzing) activity|positive regulation of mitotic cell cycle	mmu00250	Alanine, aspartate and glutamate metabolism
Aspm	32.3474	48.1305	16.5644	2.90567	1.53887	0.00592866	0.0286521	Up	0.10208	0.14297	0.0177037	0.0503464	GeneID:12316,Genbank:XM_017312957.1,MGI:MGI:1334448	asp (abnormal spindle)-like, microcephaly associated (Drosophila)	GO:0097150,GO:0048477,GO:0016324,GO:0002052,GO:0097431,GO:0048589,GO:0019901,GO:0051301,GO:0021873,GO:0005516,GO:0051445,GO:0005634,GO:0005737,GO:0005813,GO:0005856,GO:0021987,GO:0005874,GO:0051653,GO:0030496,GO:0007049,GO:0051661,GO:0007051,GO:0072687,GO:0036449,GO:0007283,GO:0000922,GO:0090263,GO:0045665,GO:0007420,GO:0001764,GO:0090306,GO:0045769,GO:0008584	neuronal stem cell population maintenance|oogenesis|apical plasma membrane|positive regulation of neuroblast proliferation|mitotic spindle pole|developmental growth|protein kinase binding|cell division|forebrain neuroblast division|calmodulin binding|regulation of meiotic cell cycle|nucleus|cytoplasm|centrosome|cytoskeleton|cerebral cortex development|microtubule|spindle localization|midbody|cell…
Atf3	254.015	392.235	115.794	3.38734	1.76015	2.16483e-11	6.36586e-10	Up	5.5879	7.07834	1.27487	1.56419	GeneID:11910,Genbank:NM_007498.3,MGI:MGI:109384	activating transcription factor 3	GO:1990622,GO:0042802,GO:0006355,GO:0000977,GO:0042803,GO:0006357,GO:0000978,GO:0044212,GO:0045892,GO:0000982,GO:0001078,GO:0003677,GO:0003700,GO:0008284,GO:0005634,GO:0045944,GO:0010628,GO:0046982,GO:0070373,GO:0030968,GO:0005730,GO:0000122,GO:1903984,GO:0034198,GO:0006094,GO:1990440,GO:0035914,GO:0006351,GO:0000976	CHOP-ATF3 complex|identical protein binding|regulation of transcription, DNA-templated|RNA polymerase II regulatory region sequence-specific DNA binding|protein homodimerization activity|regulation of transcription by RNA polymerase II|RNA polymerase II proximal promoter sequence-specific DNA binding|transcription regulatory region DNA binding|negative regulation of transcription, DNA-templated|t…	mmu05166	HTLV-I infection
Atg12	2210.82	3064.17	1357.48	2.25726	1.17457	1.49566e-09	3.39987e-08	Up	37.6756	41.3256	12.7312	13.0627	GeneID:67526,Genbank:NM_026217.3,MGI:MGI:1914776	autophagy related 12	GO:0044804,GO:0005515,GO:0005737,GO:0005776,GO:0006501,GO:0006914,GO:0016020,GO:0019776,GO:0032991,GO:0034045,GO:0000045,GO:0034274,GO:0000422	autophagy of nucleus|protein binding|cytoplasm|autophagosome|C-terminal protein lipidation|autophagy|membrane|Atg8 ligase activity|protein-containing complex|phagophore assembly site membrane|autophagosome assembly|Atg12-Atg5-Atg16 complex|autophagy of mitochondrion	mmu04068,mmu04140,mmu04136,mmu04621,mmu04622	FoxO signaling pathway|Autophagy - animal|Autophagy - other eukaryotes|NOD-like receptor signaling pathway|RIG-I-like receptor signaling pathway
Atoh7	49.6174	98.6594	0.575333	171.482	7.42192	8.94046e-20	6.36905e-18	Up	1.03808	1.08037	0	0.0106049	GeneID:53404,Genbank:XM_006513889.2,MGI:MGI:1355553	atonal bHLH transcription factor 7	GO:0005634,GO:0006351,GO:0006355,GO:0007275,GO:0007399,GO:0007623,GO:0009649,GO:0021554,GO:0030154,GO:0046983,GO:0003407,GO:0003677	nucleus|transcription, DNA-templated|regulation of transcription, DNA-templated|multicellular organism development|nervous system development|circadian rhythm|entrainment of circadian clock|optic nerve development|cell differentiation|protein dimerization activity|neural retina development|DNA binding
Atp13a5	15.395	26.1224	4.66767	5.59645	2.48451	0.00352158	0.0185918	Up	0.105907	0.14931	0.00585514	0.0166788	GeneID:268878,Genbank:XM_006522196.3,MGI:MGI:2444068	ATPase type 13A5	GO:0005887,GO:0006812,GO:0006874,GO:0016020,GO:0016021,GO:0016787,GO:0016887,GO:0019829,GO:0043231,GO:0046872,GO:0000166,GO:0005388,GO:0005524	integral component of plasma membrane|cation transport|cellular calcium ion homeostasis|membrane|integral component of membrane|hydrolase activity|ATPase activity|cation-transporting ATPase activity|intracellular membrane-bounded organelle|metal ion binding|nucleotide binding|calcium-transporting ATPase activity|ATP binding
Atp2b2	726.172	1184.3	268.042	4.41834	2.1435	1.35424e-22	1.26689e-20	Up	3.202	3.77265	0.685678	0.530272	GeneID:11941,Genbank:XM_011241161.1,MGI:MGI:105368	ATPase, Ca++ transporting, plasma membrane 2	GO:0005886,GO:0005887,GO:0005929,GO:0006811,GO:0006816,GO:0016324,GO:0006874,GO:0016787,GO:0019829,GO:0006996,GO:0021549,GO:0021692,GO:0021702,GO:0021707,GO:0043025,GO:0030054,GO:0043231,GO:0030165,GO:0045121,GO:0045202,GO:0045299,GO:0046068,GO:0046872,GO:0000166,GO:0098839,GO:0048167,GO:0000902,GO:0048839,GO:0005388,GO:1901660,GO:0050808,GO:0005509,GO:0005516,GO:0005524,GO:0005737,GO:0005783,GO:…	plasma membrane|integral component of plasma membrane|cilium|ion transport|calcium ion transport|apical plasma membrane|cellular calcium ion homeostasis|hydrolase activity|cation-transporting ATPase activity|organelle organization|cerebellum development|cerebellar Purkinje cell layer morphogenesis|cerebellar Purkinje cell differentiation|cerebellar granule cell differentiation|neuronal cell body|…	mmu04020,mmu04024,mmu04022,mmu04925,mmu04261,mmu04970,mmu04972	Calcium signaling pathway|cAMP signaling pathway|cGMP - PKG signaling pathway|Aldosterone synthesis and secretion|Adrenergic signaling in cardiomyocytes|Salivary secretion|Pancreatic secretion
Atp2c2	10.5153	17.8939	3.13668	5.70471	2.51215	0.0127232	0.0533806	Up	0.116562	0.193992	0.0330423	0.0101877	GeneID:69047,Genbank:NM_026922.1,MGI:MGI:1916297	ATPase, Ca++ transporting, type 2C, member 2	GO:0046872,GO:0005388,GO:0048471,GO:0005515,GO:0061180,GO:0005524,GO:0006811,GO:0006816,GO:0006874,GO:0008553,GO:0070588,GO:0009898,GO:0015410,GO:0072659,GO:0016020,GO:0090280,GO:0016021,GO:0000139,GO:0016787,GO:0000166,GO:0031410	metal ion binding|calcium-transporting ATPase activity|perinuclear region of cytoplasm|protein binding|mammary gland epithelium development|ATP binding|ion transport|calcium ion transport|cellular calcium ion homeostasis|proton-exporting ATPase activity, phosphorylative mechanism|calcium ion transmembrane transport|cytoplasmic side of plasma membrane|manganese-transporting ATPase activity|protein…
Atp6v0a2	1925.69	2640.31	1211.07	2.18015	1.12443	7.96301e-09	1.62175e-07	Up	16.1966	17.3149	5.89545	5.44367	GeneID:21871,Genbank:NM_011596.5,MGI:MGI:104855	ATPase, H+ transporting, lysosomal V0 subunit A2	GO:0046961,GO:0005768,GO:0051117,GO:0005886,GO:0070072,GO:0006811,GO:0006879,GO:0007035,GO:0015078,GO:0015986,GO:0015991,GO:0016020,GO:0016021,GO:0016471,GO:0000220,GO:0033179,GO:0001669,GO:0036295,GO:0005515	proton-transporting ATPase activity, rotational mechanism|endosome|ATPase binding|plasma membrane|vacuolar proton-transporting V-type ATPase complex assembly|ion transport|cellular iron ion homeostasis|vacuolar acidification|proton transmembrane transporter activity|ATP synthesis coupled proton transport|ATP hydrolysis coupled proton transport|membrane|integral component of membrane|vacuolar prot…	mmu00190,mmu04145,mmu04142,mmu04966,mmu04721,mmu05323,mmu05152,mmu05165	Oxidative phosphorylation|Phagosome|Lysosome|Collecting duct acid secretion|Synaptic vesicle cycle|Rheumatoid arthritis|Tuberculosis|Human papillomavirus infection
Atp6v0a4	24.8852	48.4897	1.28068	37.8626	5.2427	1.77197e-09	3.98016e-08	Up	0.31276	0.525314	1.16e-11	0	GeneID:140494,Genbank:NM_080467.3,MGI:MGI:2153480	ATPase, H+ transporting, lysosomal V0 subunit A4	GO:0033179,GO:0016020,GO:0005886,GO:0045177,GO:0016021,GO:0016324,GO:0005903,GO:0046961,GO:0006811,GO:0006885,GO:0007035,GO:0007588,GO:0007605,GO:0051117,GO:0016471,GO:0008553,GO:0015078,GO:0070072,GO:0015986,GO:0000220,GO:1902600,GO:0015991,GO:0001503,GO:0031526,GO:0005768	proton-transporting V-type ATPase, V0 domain|membrane|plasma membrane|apical part of cell|integral component of membrane|apical plasma membrane|brush border|proton-transporting ATPase activity, rotational mechanism|ion transport|regulation of pH|vacuolar acidification|excretion|sensory perception of sound|ATPase binding|vacuolar proton-transporting V-type ATPase complex|proton-exporting ATPase ac…	mmu00190,mmu04145,mmu04142,mmu04966,mmu04721,mmu05323,mmu05152,mmu05165	Oxidative phosphorylation|Phagosome|Lysosome|Collecting duct acid secretion|Synaptic vesicle cycle|Rheumatoid arthritis|Tuberculosis|Human papillomavirus infection
Atp8a2	167.1	303.948	30.252	10.0472	3.32872	5.02784e-24	5.25178e-22	Up	1.30714	1.34969	0.0511827	0.140346	GeneID:50769,Genbank:XM_006519232.3,MGI:MGI:1354710	ATPase, aminophospholipid transporter-like, class I, type 8A, member 2	GO:0060052,GO:0042755,GO:0010976,GO:0004012,GO:0061092,GO:0042995,GO:0010996,GO:0043588,GO:0015914,GO:0005524,GO:0045332,GO:0005654,GO:0005768,GO:0005794,GO:0016020,GO:0005886,GO:0046872,GO:0016021,GO:0048666,GO:0016787,GO:0006869,GO:0031175,GO:0007409,GO:0000166,GO:0050884,GO:0040018,GO:0007568,GO:0000287,GO:0050908,GO:0042472,GO:0010842,GO:0003011	neurofilament cytoskeleton organization|eating behavior|positive regulation of neuron projection development|phospholipid-translocating ATPase activity|positive regulation of phospholipid translocation|cell projection|response to auditory stimulus|skin development|phospholipid transport|ATP binding|phospholipid translocation|nucleoplasm|endosome|Golgi apparatus|membrane|plasma membrane|metal ion …
Atpif1	1705.25	2323.63	1086.87	2.13792	1.09621	1.92619e-08	3.67248e-07	Up	56.7579	59.5345	21.9125	18.1862	GeneID:11983,Genbank:NM_007512.4,MGI:MGI:1196457	ATPase inhibitory factor 1	GO:0072593,GO:0032780,GO:0005739,GO:1901030,GO:0035999,GO:1903052,GO:0042030,GO:0005753,GO:1903214,GO:0006783,GO:0009396,GO:0009986,GO:1903578,GO:0043532,GO:0019899,GO:1904925,GO:0051117,GO:0030218,GO:0001937,GO:0051346,GO:0030272,GO:0005515,GO:0051882	reactive oxygen species metabolic process|negative regulation of ATPase activity|mitochondrion|positive regulation of mitochondrial outer membrane permeabilization involved in apoptotic signaling pathway|tetrahydrofolate interconversion|positive regulation of proteolysis involved in cellular protein catabolic process|ATPase inhibitor activity|mitochondrial proton-transporting ATP synthase complex…
Aurka	87.0896	133.106	41.0728	3.24074	1.69633	0.000779314	0.0052321	Up	1.36263	2.18891	0.351492	0.485778	GeneID:20878,Genbank:NM_001291185.1,MGI:MGI:894678	aurora kinase A	GO:0005515,GO:0005524,GO:0005634,GO:0005737,GO:0005813,GO:0005815,GO:0007057,GO:0005819,GO:0007098,GO:0005829,GO:0007100,GO:0005856,GO:0009611,GO:0009948,GO:0015630,GO:0035174,GO:0016301,GO:0016310,GO:0042585,GO:0016740,GO:0042995,GO:0043066,GO:0043203,GO:0045120,GO:0000166,GO:1990138,GO:0046982,GO:0000212,GO:0048471,GO:0000226,GO:0051233,GO:0000278,GO:0000780,GO:0004672,GO:0004674,GO:0004712,GO:…	protein binding|ATP binding|nucleus|cytoplasm|centrosome|microtubule organizing center|spindle assembly involved in female meiosis I|spindle|centrosome cycle|cytosol|mitotic centrosome separation|cytoskeleton|response to wounding|anterior/posterior axis specification|microtubule cytoskeleton|histone serine kinase activity|kinase activity|phosphorylation|germinal vesicle|transferase activity|cell …	mmu04114,mmu04914	Oocyte meiosis|Progesterone-mediated oocyte maturation
Avil	36.5784	52.4254	20.7314	2.52879	1.33845	0.00881939	0.0398511	Up	0.260837	0.218435	0.0782308	0.0544375	GeneID:11567,Genbank:XM_006513097.3,MGI:MGI:1333798	advillin	GO:0005856,GO:0007010,GO:0007015,GO:0007399,GO:0010976,GO:0042995,GO:0043005,GO:0051015,GO:0051693,GO:0060271,GO:0003779,GO:0005515,GO:0005737	cytoskeleton|cytoskeleton organization|actin filament organization|nervous system development|positive regulation of neuron projection development|cell projection|neuron projection|actin filament binding|actin filament capping|cilium assembly|actin binding|protein binding|cytoplasm
Avpr1b	3.67471	7.34943	0	#DIV/0!	#DIV/0!	0.0280954	0.100918	Up	0.0470006	0.0654346	0	0	GeneID:26361,Genbank:NM_011924.2,MGI:MGI:1347010	arginine vasopressin receptor 1B	GO:0042277,GO:0004930,GO:0042803,GO:0045907,GO:0005000,GO:0005886,GO:0005887,GO:0007165,GO:1901652,GO:0007186,GO:0016020,GO:0016021,GO:0001992,GO:0017046,GO:0032870,GO:0004871	peptide binding|G-protein coupled receptor activity|protein homodimerization activity|positive regulation of vasoconstriction|vasopressin receptor activity|plasma membrane|integral component of plasma membrane|signal transduction|response to peptide|G-protein coupled receptor signaling pathway|membrane|integral component of membrane|regulation of systemic arterial blood pressure by vasopressin|pe…	mmu04020,mmu04072,mmu04080,mmu04270	Calcium signaling pathway|Phospholipase D signaling pathway|Neuroactive ligand-receptor interaction|Vascular smooth muscle contraction
Axin2	365.853	542.471	189.235	2.86665	1.51937	3.01535e-10	7.59457e-09	Up	3.48433	3.09107	0.799314	0.991688	GeneID:12006,Genbank:XM_006532058.1,MGI:MGI:1270862	axin 2	GO:0005737,GO:0005813,GO:0005886,GO:0008013,GO:0008219,GO:0032991,GO:0008283,GO:0034613,GO:0008285,GO:0042476,GO:0043570,GO:0045668,GO:0045860,GO:0048255,GO:0061181,GO:0070411,GO:0070602,GO:0001756,GO:0001934,GO:0001957,GO:0003139,GO:0003413,GO:0005096,GO:0005515,GO:0005634,GO:0010718,GO:0010942,GO:0016055,GO:0019899,GO:0019901,GO:0030111,GO:0030282,GO:0031625,GO:0090090,GO:2000054,GO:0032423	cytoplasm|centrosome|plasma membrane|beta-catenin binding|cell death|protein-containing complex|cell proliferation|cellular protein localization|negative regulation of cell proliferation|odontogenesis|maintenance of DNA repeat elements|negative regulation of osteoblast differentiation|positive regulation of protein kinase activity|mRNA stabilization|regulation of chondrocyte development|I-SMAD bi…	mmu04310,mmu04390,mmu04550,mmu05200,mmu05210,mmu05225,mmu05226,mmu05217,mmu05213,mmu05224,mmu04934,mmu05165	Wnt signaling pathway|Hippo signaling pathway|Signaling pathways regulating pluripotency of stem cells|Pathways in cancer|Colorectal cancer|Hepatocellular carcinoma|Gastric cancer|Basal cell carcinoma|Endometrial cancer|Breast cancer|Cushing's syndrome|Human papillomavirus infection
Azin2	135.179	200.434	69.9238	2.86645	1.51927	1.08545e-06	1.49642e-05	Up	1.76494	1.84965	0.406024	0.568302	GeneID:242669,Genbank:NM_001301841.1,MGI:MGI:2442093	antizyme inhibitor 2	GO:0005739,GO:0005794,GO:0005801,GO:0005802,GO:0006591,GO:0006596,GO:0008792,GO:0042978,GO:0015489,GO:0015847,GO:0042995,GO:0016020,GO:0043085,GO:0043204,GO:0048471,GO:0098629,GO:1902269,GO:1990005,GO:0003824,GO:0004586,GO:0005515,GO:0005634,GO:0005737,GO:0030133,GO:0030424,GO:0030425,GO:0031410,GO:0033116,GO:0033387,GO:0042177	mitochondrion|Golgi apparatus|cis-Golgi network|trans-Golgi network|ornithine metabolic process|polyamine biosynthetic process|arginine decarboxylase activity|ornithine decarboxylase activator activity|putrescine transmembrane transporter activity|putrescine transport|cell projection|membrane|positive regulation of catalytic activity|perikaryon|perinuclear region of cytoplasm|trans-Golgi network …	mmu00330	Arginine and proline metabolism
B3gnt6	7.28902	12.722	1.85601	6.85451	2.77705	0.0302391	0.106876	Up	0.2657	0.230304	0.0393447	0.0186188	GeneID:272411,Genbank:NM_001081167.1,MGI:MGI:3039603	UDP-GlcNAc:betaGal beta-1,3-N-acetylglucosaminyltransferase 6 (core 3 synthase)	GO:0030311,GO:0006486,GO:0047224,GO:0006493,GO:0008375,GO:0008376,GO:0008378,GO:0008532,GO:0016020,GO:0016021,GO:0016740,GO:0005783,GO:0016757,GO:0005794,GO:0016758	poly-N-acetyllactosamine biosynthetic process|protein glycosylation|acetylgalactosaminyl-O-glycosyl-glycoprotein beta-1,3-N-acetylglucosaminyltransferase activity|protein O-linked glycosylation|acetylglucosaminyltransferase activity|acetylgalactosaminyltransferase activity|galactosyltransferase activity|N-acetyllactosaminide beta-1,3-N-acetylglucosaminyltransferase activity|membrane|integral comp…	mmu00512	Mucin type O-glycan biosynthesis
B4galt6	331.382	565.921	96.8442	5.84362	2.54686	4.00592e-13	1.45116e-11	Up	3.60756	2.9983	0.302904	0.54867	GeneID:56386,Genbank:NM_019737.2,MGI:MGI:1928380	UDP-Gal:betaGlcNAc beta 1,4-galactosyltransferase, polypeptide 6	GO:0005975,GO:0008378,GO:0008489,GO:0016020,GO:0016021,GO:0016740,GO:0016757,GO:0030148,GO:0046872,GO:0001572,GO:0005575,GO:0005794	carbohydrate metabolic process|galactosyltransferase activity|UDP-galactose:glucosylceramide beta-1,4-galactosyltransferase activity|membrane|integral component of membrane|transferase activity|transferase activity, transferring glycosyl groups|sphingolipid biosynthetic process|metal ion binding|lactosylceramide biosynthetic process|cellular_component|Golgi apparatus	mmu00600	Sphingolipid metabolism
B930041F14Rik	1099.47	2135.77	63.1596	33.8155	5.07961	7.32679e-91	1.78208e-87	Up	49.1782	59.5051	1.32859	0.952292	GeneID:230991,Genbank:NM_178699.4,MGI:MGI:2444790	RIKEN cDNA B930041F14 gene	GO:0016020,GO:0016021,GO:0003674,GO:0005575,GO:0008150	membrane|integral component of membrane|molecular_function|cellular_component|biological_process
Bach1	1969.41	2748.23	1190.6	2.30827	1.20681	9.24345e-10	2.15377e-08	Up	15.2788	13.2757	4.13026	4.91295	GeneID:12013,Genbank:NM_007520.2,MGI:MGI:894680	BTB and CNC homology 1, basic leucine zipper transcription factor 1	GO:0006351,GO:0000122,GO:0006355,GO:0000980,GO:0016567,GO:0001078,GO:0001205,GO:0001206,GO:0003677,GO:0003700,GO:0031463,GO:0004842,GO:0045944,GO:0061418,GO:0005515,GO:0005634,GO:0000083,GO:0000117,GO:0006281	transcription, DNA-templated|negative regulation of transcription by RNA polymerase II|regulation of transcription, DNA-templated|RNA polymerase II distal enhancer sequence-specific DNA binding|protein ubiquitination|transcriptional repressor activity, RNA polymerase II proximal promoter sequence-specific DNA binding|transcriptional activator activity, RNA polymerase II distal enhancer sequence-s…
Bag2	270.025	397.556	142.493	2.78999	1.48026	6.027e-09	1.25141e-07	Up	5.58693	5.32973	1.67034	1.33554	GeneID:213539,Genbank:NM_145392.2,MGI:MGI:1891254	BCL2-associated athanogene 2	GO:0019538,GO:0042802,GO:0051087,GO:0000774,GO:0005575,GO:0006457	protein metabolic process|identical protein binding|chaperone binding|adenyl-nucleotide exchange factor activity|cellular_component|protein folding	mmu04141	Protein processing in endoplasmic reticulum
Bag3	1710.11	2578.29	841.94	3.06232	1.61463	5.22773e-16	2.56505e-14	Up	35.0902	39.2751	9.38325	8.98849	GeneID:29810,Genbank:NM_013863.5,MGI:MGI:1352493	BCL2-associated athanogene 3	GO:0050821,GO:0005737,GO:0051087,GO:0005829,GO:0071260,GO:0005886,GO:0006915,GO:0008625,GO:0010664,GO:0030018,GO:0097192,GO:0034605,GO:0097201,GO:0043005,GO:0044877,GO:0000774,GO:0045296,GO:0005515,GO:0046827,GO:0005634	protein stabilization|cytoplasm|chaperone binding|cytosol|cellular response to mechanical stimulus|plasma membrane|apoptotic process|extrinsic apoptotic signaling pathway via death domain receptors|negative regulation of striated muscle cell apoptotic process|Z disc|extrinsic apoptotic signaling pathway in absence of ligand|cellular response to heat|negative regulation of transcription from RNA p…
Barhl1	10.0622	18.3334	1.791	10.2364	3.35564	0.00319996	0.0172249	Up	0.098537	0.141774	0.00644749	0.0120063	GeneID:54422,Genbank:NM_001164186.1,MGI:MGI:1859288	BarH-like 1 (Drosophila)	GO:0045944,GO:0001764,GO:0048513,GO:0003677,GO:0005634,GO:0006351,GO:0006355,GO:0006357,GO:0007399,GO:0007605,GO:0009888,GO:0030901,GO:0000977,GO:0043524,GO:0001077,GO:0043565,GO:0001228	positive regulation of transcription by RNA polymerase II|neuron migration|animal organ development|DNA binding|nucleus|transcription, DNA-templated|regulation of transcription, DNA-templated|regulation of transcription by RNA polymerase II|nervous system development|sensory perception of sound|tissue development|midbrain development|RNA polymerase II regulatory region sequence-specific DNA bindi…
Bax	903.927	1288.84	519.017	2.48323	1.31222	2.76712e-10	7.02131e-09	Up	7.27501	8.06002	2.86837	2.81246	GeneID:12028,Genbank:NM_007527.3,MGI:MGI:99702	BCL2-associated X protein	GO:0042803,GO:0042981,GO:0043065,GO:0001822,GO:0001836,GO:0046666,GO:0046930,GO:0043281,GO:0001844,GO:0046982,GO:0043496,GO:0001974,GO:0005741,GO:0002262,GO:0002352,GO:0048087,GO:0002358,GO:0048147,GO:0005757,GO:0051400,GO:0048471,GO:0005783,GO:0051402,GO:0048515,GO:0048597,GO:0005789,GO:0051434,GO:0007008,GO:0005829,GO:0051726,GO:0007281,GO:0051881,GO:0007283,GO:0006687,GO:0060011,GO:0097144,GO:…	protein homodimerization activity|regulation of apoptotic process|positive regulation of apoptotic process|kidney development|release of cytochrome c from mitochondria|retinal cell programmed cell death|pore complex|regulation of cysteine-type endopeptidase activity involved in apoptotic process|protein insertion into mitochondrial membrane involved in apoptotic signaling pathway|protein heterodi…	mmu04141,mmu04071,mmu04210,mmu04215,mmu04217,mmu04115,mmu04722,mmu04211,mmu05200,mmu05202,mmu05203,mmu05210,mmu05212,mmu05225,mmu05226,mmu05214,mmu05216,mmu05220,mmu05217,mmu05218,mmu05213,mmu05224,mmu05222,mmu05223,mmu05014,mmu05016,mmu05020,mmu04932,mmu04933,mmu05152,mmu05166,mmu05161,mmu05167,mmu05165,mmu01521,mmu01524,mmu01522	Protein processing in endoplasmic reticulum|Sphingolipid signaling pathway|Apoptosis|Apoptosis - multiple species|Necroptosis|p53 signaling pathway|Neurotrophin signaling pathway|Longevity regulating pathway - mammal|Pathways in cancer|Transcriptional misregulation in cancers|Viral carcinogenesis|Colorectal cancer|Pancreatic cancer|Hepatocellular carcinoma|Gastric cancer|Glioma|Thyroid cancer|Chr…
Bbof1	48.8988	71.6379	26.1597	2.73848	1.45338	0.0016948	0.0101248	Up	0.397335	0.375173	0.0557621	0.149574	GeneID:72873,Genbank:XM_006516273.2,MGI:MGI:1920123	basal body orientation factor 1	GO:0005856,GO:0005929,GO:0008150,GO:0036064,GO:0042995,GO:0003674,GO:0005575,GO:0005737	cytoskeleton|cilium|biological_process|ciliary basal body|cell projection|molecular_function|cellular_component|cytoplasm
BC030867	74.2722	141.12	7.42403	19.0086	4.24858	5.27221e-19	3.53404e-17	Up	1.25251	1.17155	0.0722267	0.0225601	GeneID:217216,Genbank:XM_006533040.1,MGI:MGI:2387601	cDNA sequence BC030867	GO:0003674,GO:0005575,GO:0008150	molecular_function|cellular_component|biological_process
BC048546	160.926	247.631	74.2209	3.33641	1.7383	1.0506e-06	1.45664e-05	Up	0.689385	0.584888	0.16073	0.130481	GeneID:232400,Genbank:NM_001001179.3,MGI:MGI:3039594	cDNA sequence BC048546	GO:0005576,GO:0005615,GO:0010466,GO:0030414,GO:0004866,GO:0004867,GO:0005575	extracellular region|extracellular space|negative regulation of peptidase activity|peptidase inhibitor activity|endopeptidase inhibitor activity|serine-type endopeptidase inhibitor activity|cellular_component
BC049715	16.1976	24.1456	8.24967	2.92685	1.54935	0.0499734	0.158799	Up	0.0948206	0.141992	0.00965752	0.0458254	GeneID:320135,Genbank:XM_006506264.3,MGI:MGI:3605234	cDNA sequence BC049715	GO:0003674,GO:0005575,GO:0008150	molecular_function|cellular_component|biological_process
BC049762	101.148	159.052	43.2441	3.67801	1.87893	8.39857e-08	1.43281e-06	Up	2.45545	3.03376	0.516773	0.533508	GeneID:193286,Genbank:XM_006532583.3,MGI:MGI:3039622	cDNA sequence BC049762	GO:0003674,GO:0005575,GO:0008150	molecular_function|cellular_component|biological_process
Bcl2l11	736.641	1155.42	317.862	3.63497	1.86194	2.02164e-17	1.17076e-15	Up	3.70496	3.29574	0.57414	0.860706	GeneID:12125,Genbank:NM_207680.2,MGI:MGI:1197519	BCL2-like 11 (apoptosis facilitator)	GO:0002262,GO:0005515,GO:0005737,GO:0005739,GO:0005829,GO:0009791,GO:0005868,GO:0010942,GO:0005874,GO:0016020,GO:0006915,GO:0019898,GO:0019901,GO:0030879,GO:0032464,GO:0043525,GO:0034976,GO:0043583,GO:0045787,GO:0035148,GO:0046620,GO:0046982,GO:0048066,GO:0048070,GO:0001701,GO:1902110,GO:0048536,GO:0001776,GO:1902263,GO:0048538,GO:2000271,GO:0048563,GO:0001782,GO:2001244,GO:0001783,GO:0001822,GO:…	myeloid cell homeostasis|protein binding|cytoplasm|mitochondrion|cytosol|post-embryonic development|cytoplasmic dynein complex|positive regulation of cell death|microtubule|membrane|apoptotic process|extrinsic component of membrane|protein kinase binding|mammary gland development|positive regulation of protein homooligomerization|positive regulation of neuron apoptotic process|response to endopla…	mmu04068,mmu04151,mmu04210,mmu04215,mmu05200,mmu05206,mmu05210,mmu04932,mmu01521	FoxO signaling pathway|PI3K-Akt signaling pathway|Apoptosis|Apoptosis - multiple species|Pathways in cancer|MicroRNAs in cancer|Colorectal cancer|Non-alcoholic fatty liver disease (NAFLD)|EGFR tyrosine kinase inhibitor resistance
Bend6	28.118	47.7913	8.44469	5.65934	2.50063	6.04808e-05	0.000560254	Up	0.474455	0.553458	0.0577631	0.065718	GeneID:320705,Genbank:NM_001310484.1,MGI:MGI:2444572	BEN domain containing 6	GO:0005634,GO:0006351,GO:0006355,GO:0007399,GO:0045666,GO:0045746,GO:0001106,GO:0003682	nucleus|transcription, DNA-templated|regulation of transcription, DNA-templated|nervous system development|positive regulation of neuron differentiation|negative regulation of Notch signaling pathway|RNA polymerase II transcription corepressor activity|chromatin binding
Bet1l	767.279	1025.42	509.135	2.01405	1.0101	1.31799e-06	1.78379e-05	Up	22.0864	20.9656	9.06766	7.57299	GeneID:54399,Genbank:NM_018742.5,MGI:MGI:1913128	Bet1 golgi vesicular membrane trafficking protein like	GO:0005484,GO:0005768,GO:0005794,GO:0005795,GO:0015031,GO:0016020,GO:0016021,GO:0030173,GO:0042147,GO:2000156,GO:0000139	SNAP receptor activity|endosome|Golgi apparatus|Golgi stack|protein transport|membrane|integral component of membrane|integral component of Golgi membrane|retrograde transport, endosome to Golgi|regulation of retrograde vesicle-mediated transport, Golgi to ER|Golgi membrane	mmu04130	SNARE interactions in vesicular transport
Bex4	476.99	877.468	76.5125	11.4683	3.51958	4.20186e-43	1.46002e-40	Up	34.4757	34.8626	2.051	2.80141	GeneID:406217,Genbank:NM_212457.2,MGI:MGI:3606746	brain expressed X-linked 4	GO:0005737,GO:0005856,GO:0005874,GO:0007059,GO:0007346,GO:0030334,GO:0042127,GO:0042826,GO:0043014,GO:0000922,GO:1904428,GO:0005634	cytoplasm|cytoskeleton|microtubule|chromosome segregation|regulation of mitotic cell cycle|regulation of cell migration|regulation of cell proliferation|histone deacetylase binding|alpha-tubulin binding|spindle pole|negative regulation of tubulin deacetylation|nucleus
Bhlha15	158.478	286.174	30.7818	9.29687	3.21675	1.01541e-22	9.65832e-21	Up	3.19752	2.82378	0.310443	0.180292	GeneID:17341,Genbank:XM_006504808.3,MGI:MGI:891976	basic helix-loop-helix family, member a15	GO:0048469,GO:0019722,GO:0001228,GO:0030968,GO:0002071,GO:0042149,GO:0003677,GO:0005634,GO:0006351,GO:0042593,GO:0006355,GO:0042803,GO:0006851,GO:0045944,GO:0007030,GO:0007186,GO:0000977,GO:0046983,GO:0007267,GO:0048312,GO:0010832	cell maturation|calcium-mediated signaling|transcriptional activator activity, RNA polymerase II transcription regulatory region sequence-specific DNA binding|endoplasmic reticulum unfolded protein response|glandular epithelial cell maturation|cellular response to glucose starvation|DNA binding|nucleus|transcription, DNA-templated|glucose homeostasis|regulation of transcription, DNA-templated|pro…	mmu04950	Maturity onset diabetes of the young
Bicc1	412.73	581.325	244.135	2.38116	1.25166	7.32793e-08	1.26665e-06	Up	2.79284	3.22583	0.907764	1.01394	GeneID:83675,Genbank:XM_006514341.3,MGI:MGI:1933388	BicC family RNA binding protein 1	GO:0005737,GO:0007275,GO:0007368,GO:0007507,GO:0090090,GO:0003676,GO:0003723,GO:0005515	cytoplasm|multicellular organism development|determination of left/right symmetry|heart development|negative regulation of canonical Wnt signaling pathway|nucleic acid binding|RNA binding|protein binding
Bin1	1193.34	1829.53	557.141	3.28379	1.71536	4.23844e-17	2.30555e-15	Up	10.5843	13.4458	3.69307	2.49458	GeneID:30948,Genbank:XM_006525978.3,MGI:MGI:108092	bridging integrator 1	GO:0006997,GO:0007275,GO:0008021,GO:0008333,GO:0016020,GO:0030018,GO:0030100,GO:0044877,GO:0030154,GO:0045664,GO:0030315,GO:0045807,GO:0030424,GO:0046982,GO:0048156,GO:0048711,GO:0051015,GO:0051020,GO:0051087,GO:0002020,GO:0005515,GO:0005634,GO:0005635,GO:0005737,GO:0005829,GO:0005856,GO:0006897,GO:0031674,GO:0033268,GO:0042692,GO:0042802,GO:0043065,GO:0043194,GO:0043196,GO:0051647,GO:0043547,GO:…	nucleus organization|multicellular organism development|synaptic vesicle|endosome to lysosome transport|membrane|Z disc|regulation of endocytosis|protein-containing complex binding|cell differentiation|regulation of neuron differentiation|T-tubule|positive regulation of endocytosis|axon|protein heterodimerization activity|tau protein binding|positive regulation of astrocyte differentiation|actin …	mmu04144,mmu04666	Endocytosis|Fc gamma R-mediated phagocytosis
Blvrb	11206.8	15530.3	6883.33	2.25622	1.17391	2.97537e-10	7.51611e-09	Up	364.852	448.889	135.927	133.632	GeneID:233016,Genbank:NM_144923.3,MGI:MGI:2385271	biliverdin reductase B (flavin reductase (NADPH))	GO:0005829,GO:0005886,GO:0016491,GO:0042167,GO:0042602,GO:0043195,GO:0055114,GO:0004074,GO:0005654,GO:0005737	cytosol|plasma membrane|oxidoreductase activity|heme catabolic process|riboflavin reductase (NADPH) activity|terminal bouton|oxidation-reduction process|biliverdin reductase activity|nucleoplasm|cytoplasm	mmu00740,mmu00860	Riboflavin metabolism|Porphyrin and chlorophyll metabolism
Bmp6	464.617	647.347	281.886	2.29649	1.19943	1.26266e-07	2.08314e-06	Up	6.79649	8.91816	2.45883	2.69965	GeneID:12161,Genbank:NM_007556.3,MGI:MGI:88182	bone morphogenetic protein 6	GO:0005160,GO:0005515,GO:0005576,GO:0005615,GO:0005737,GO:0030509,GO:0006879,GO:0030539,GO:0006954,GO:0031666,GO:0006955,GO:0031668,GO:0031982,GO:0032332,GO:0032349,GO:0060395,GO:0042981,GO:0043408,GO:0060586,GO:0045603,GO:0070700,GO:0071281,GO:0071773,GO:0000122,GO:2000860,GO:0001503,GO:0001649,GO:0001654,GO:0001822,GO:0001938,GO:0001958,GO:0003323,GO:0005125,GO:0007275,GO:0008083,GO:0010862,GO:…	transforming growth factor beta receptor binding|protein binding|extracellular region|extracellular space|cytoplasm|BMP signaling pathway|cellular iron ion homeostasis|male genitalia development|inflammatory response|positive regulation of lipopolysaccharide-mediated signaling pathway|immune response|cellular response to extracellular stimulus|vesicle|positive regulation of chondrocyte differenti…	mmu04350,mmu04390,mmu04913	TGF-beta signaling pathway|Hippo signaling pathway|Ovarian Steroidogenesis
Bmp8a	8.06658	15.5578	0.575333	27.0415	4.7571	0.00170446	0.0101718	Up	0.192608	0.133456	0	0	GeneID:12163,Genbank:NM_007558.3,MGI:MGI:104515	bone morphogenetic protein 8a	GO:0042981,GO:0005125,GO:0043408,GO:0046676,GO:0005160,GO:0005576,GO:0005615,GO:0007179,GO:0007275,GO:0048468,GO:0007281,GO:0051216,GO:0007283,GO:0060395,GO:0008083,GO:0070700,GO:0010862,GO:0001503,GO:0097009,GO:0030154,GO:0001649,GO:0030509,GO:0002024	regulation of apoptotic process|cytokine activity|regulation of MAPK cascade|negative regulation of insulin secretion|transforming growth factor beta receptor binding|extracellular region|extracellular space|transforming growth factor beta receptor signaling pathway|multicellular organism development|cell development|germ cell development|cartilage development|spermatogenesis|SMAD protein signal …	mmu04350,mmu04390,mmu04714	TGF-beta signaling pathway|Hippo signaling pathway|Thermogenesis
Bmp8b	140.18	269.289	11.071	24.3238	4.60429	1.19571e-13	4.60591e-12	Up	2.05993	3.07261	0.107623	0.0646454	GeneID:12164,Genbank:XM_011240420.1,MGI:MGI:107335	bone morphogenetic protein 8b	GO:0042981,GO:0005125,GO:0043408,GO:0005160,GO:0005576,GO:0005615,GO:0007179,GO:0007275,GO:0007281,GO:0048468,GO:0007283,GO:0048598,GO:0008083,GO:0051216,GO:0010862,GO:0060395,GO:0001503,GO:0070700,GO:0030154,GO:0002024,GO:0097009,GO:0030509	regulation of apoptotic process|cytokine activity|regulation of MAPK cascade|transforming growth factor beta receptor binding|extracellular region|extracellular space|transforming growth factor beta receptor signaling pathway|multicellular organism development|germ cell development|cell development|spermatogenesis|embryonic morphogenesis|growth factor activity|cartilage development|positive regul…	mmu04350,mmu04390,mmu04714	TGF-beta signaling pathway|Hippo signaling pathway|Thermogenesis
Bnipl	13.6477	24.864	2.43134	10.2265	3.35423	0.000487538	0.00347606	Up	0.142751	0.248072	0.019774	0	GeneID:171388,Genbank:NM_001168356.1,MGI:MGI:2384749	BCL2/adenovirus E1B 19kD interacting protein like	GO:0005829,GO:0006798,GO:0006915,GO:0008285,GO:0040009,GO:0042802,GO:0004309,GO:0005634,GO:0005737	cytosol|polyphosphate catabolic process|apoptotic process|negative regulation of cell proliferation|regulation of growth rate|identical protein binding|exopolyphosphatase activity|nucleus|cytoplasm
Bora	35.5812	50.886	20.2764	2.50962	1.32747	0.015248	0.0618714	Up	0.350406	0.54356	0.103636	0.125296	GeneID:77744,Genbank:XM_006519688.3,MGI:MGI:1924994	bora, aurora kinase A activator	GO:0032880,GO:0051301,GO:0060236,GO:0072687,GO:0007049,GO:0007088,GO:0019901	regulation of protein localization|cell division|regulation of mitotic spindle organization|meiotic spindle|cell cycle|regulation of mitotic nuclear division|protein kinase binding
Bpifb4	99.3867	196.277	2.49635	78.6257	6.29693	2.56294e-32	4.62468e-30	Up	2.38062	3.20959	0.0302074	0.0141933	GeneID:381399,Genbank:XM_006499824.1,MGI:MGI:2685852	BPI fold containing family B, member 4	GO:0008150,GO:0008289,GO:0005575,GO:0005576,GO:0005737	biological_process|lipid binding|cellular_component|extracellular region|cytoplasm
Brinp3	55.667	108.903	2.43134	44.7912	5.48514	7.86351e-19	5.12966e-17	Up	0.72078	0.918345	0.00761971	0.0144652	GeneID:215378,Genbank:NM_153539.3,MGI:MGI:2443035	bone morphogenetic protein/retinoic acid inducible neural specific 3	GO:0071300,GO:0005783,GO:0007049,GO:0007050,GO:0030425,GO:0043025,GO:0045666,GO:0045786,GO:0003674,GO:0045930,GO:0005576,GO:0005739	cellular response to retinoic acid|endoplasmic reticulum|cell cycle|cell cycle arrest|dendrite|neuronal cell body|positive regulation of neuron differentiation|negative regulation of cell cycle|molecular_function|negative regulation of mitotic cell cycle|extracellular region|mitochondrion
Bspry	36.0016	55.8191	16.184	3.44902	1.78619	0.000781664	0.00523755	Up	0.851941	1.1436	0.129111	0.199345	GeneID:192120,Genbank:XM_006537676.3,MGI:MGI:2177191	B-box and SPRY domain containing	GO:0006811,GO:0006816,GO:0008270,GO:0016020,GO:0031252,GO:0046872,GO:0048471,GO:1990830,GO:0005499,GO:0005622,GO:0005737	ion transport|calcium ion transport|zinc ion binding|membrane|cell leading edge|metal ion binding|perinuclear region of cytoplasm|cellular response to leukemia inhibitory factor|vitamin D binding|intracellular|cytoplasm
Btbd8	40.8494	57.2	24.4987	2.33482	1.22331	0.0334342	0.115701	Up	1.1207	0.714108	0.191665	0.398933	GeneID:100503185,Genbank:NM_001255991.1,MGI:MGI:3646208	BTB (POZ) domain containing 8	GO:0005654,GO:0005737,GO:0006357,GO:0045893,GO:0000976,GO:0003700,GO:0005634	nucleoplasm|cytoplasm|regulation of transcription by RNA polymerase II|positive regulation of transcription, DNA-templated|transcription regulatory region sequence-specific DNA binding|DNA binding transcription factor activity|nucleus
Btg2	759.771	1075.26	444.279	2.42025	1.27515	0.000438032	0.0031682	Up	11.533	16.3569	4.89722	3.6134	GeneID:12227,Genbank:NM_007570.2,MGI:MGI:108384	B cell translocation gene 2, anti-proliferative	GO:0030182,GO:0005634,GO:0031175,GO:0005737,GO:0035914,GO:0006351,GO:0006355,GO:0006479,GO:0006974,GO:0008285,GO:0043066,GO:0043524,GO:0008306,GO:0045930,GO:0009952,GO:0060213,GO:0017148,GO:0000122,GO:2000178,GO:0021542,GO:0001078,GO:0021954,GO:0005515	neuron differentiation|nucleus|neuron projection development|cytoplasm|skeletal muscle cell differentiation|transcription, DNA-templated|regulation of transcription, DNA-templated|protein methylation|cellular response to DNA damage stimulus|negative regulation of cell proliferation|negative regulation of apoptotic process|negative regulation of neuron apoptotic process|associative learning|negati…	mmu03018	RNA degradation
Btg3	95.8902	145.65	46.1305	3.15735	1.65871	2.1442e-06	2.78256e-05	Up	2.77736	3.98294	0.8237	0.772533	GeneID:12228,Genbank:NM_001297747.1,MGI:MGI:109532	B cell translocation gene 3	GO:0005737,GO:0008285,GO:0045930,GO:0005515,GO:0005634	cytoplasm|negative regulation of cell proliferation|negative regulation of mitotic cell cycle|protein binding|nucleus	mmu03018	RNA degradation
Bub1b	37.5728	62.6085	12.537	4.99389	2.32016	0.00157569	0.00953705	Up	0.32414	0.525874	0.0302998	0.0846386	GeneID:12236,Genbank:XM_006498622.3,MGI:MGI:1333889	BUB1B, mitotic checkpoint serine/threonine kinase	GO:0016740,GO:0005737,GO:0000776,GO:0034501,GO:0005829,GO:0048471,GO:0006468,GO:0000777,GO:0051301,GO:0000778,GO:0000940,GO:0006915,GO:0004672,GO:0051754,GO:0007049,GO:0004674,GO:0071459,GO:0007091,GO:0005515,GO:0007094,GO:0005524,GO:0000166,GO:0016301,GO:0005634,GO:0000775,GO:0016310,GO:0005694	transferase activity|cytoplasm|kinetochore|protein localization to kinetochore|cytosol|perinuclear region of cytoplasm|protein phosphorylation|condensed chromosome kinetochore|cell division|condensed nuclear chromosome kinetochore|condensed chromosome outer kinetochore|apoptotic process|protein kinase activity|meiotic sister chromatid cohesion, centromeric|cell cycle|protein serine/threonine kina…	mmu04110,mmu05166	Cell cycle|HTLV-I infection
C1qtnf3	7.86801	13.88	1.85601	7.47843	2.90273	0.0190086	0.0740427	Up	0.139276	0.182287	0.0221255	0.0105913	GeneID:81799,Genbank:NM_030888.4,MGI:MGI:1932136	C1q and tumor necrosis factor related protein 3	GO:0070206,GO:0010629,GO:0070374,GO:0035356,GO:0071638,GO:0042593,GO:0042802,GO:0045721,GO:0050715,GO:1900165,GO:1901223,GO:0050728,GO:0051259,GO:0051897,GO:0005576,GO:0070165,GO:0005581,GO:0005615	protein trimerization|negative regulation of gene expression|positive regulation of ERK1 and ERK2 cascade|cellular triglyceride homeostasis|negative regulation of monocyte chemotactic protein-1 production|glucose homeostasis|identical protein binding|negative regulation of gluconeogenesis|positive regulation of cytokine secretion|negative regulation of interleukin-6 secretion|negative regulation …
C1qtnf4	70.2124	124.621	15.8037	7.88556	2.97921	5.76951e-12	1.80241e-10	Up	4.14136	4.95186	0.434891	0.4002	GeneID:67445,Genbank:XM_006500080.3,MGI:MGI:1914695	C1q and tumor necrosis factor related protein 4	GO:0005615,GO:0032755,GO:0070105,GO:1901224,GO:1904469,GO:2000778,GO:0003674,GO:0005125,GO:0005576	extracellular space|positive regulation of interleukin-6 production|positive regulation of interleukin-6-mediated signaling pathway|positive regulation of NIK/NF-kappaB signaling|positive regulation of tumor necrosis factor secretion|positive regulation of interleukin-6 secretion|molecular_function|cytokine activity|extracellular region
C2cd4c	10.8235	17.5547	4.09233	4.28966	2.10086	0.0360746	0.122866	Up	0.087986	0.107024	0.00550577	0.0311383	GeneID:237397,Genbank:NM_001168624.1,MGI:MGI:2685084	C2 calcium-dependent domain containing 4C	GO:0006906,GO:0008150,GO:0016079,GO:0017158,GO:0019905,GO:0030276,GO:0030672,GO:0048488,GO:0048791,GO:0005509,GO:0005544,GO:0005886	vesicle fusion|biological_process|synaptic vesicle exocytosis|regulation of calcium ion-dependent exocytosis|syntaxin binding|clathrin binding|synaptic vesicle membrane|synaptic vesicle endocytosis|calcium ion-regulated exocytosis of neurotransmitter|calcium ion binding|calcium-dependent phospholipid binding|plasma membrane
C330027C09Rik	101.236	138.062	64.4111	2.14344	1.09993	0.00135641	0.0083675	Up	0.97823	1.14507	0.2133	0.49297	GeneID:224171,Genbank:NM_172616.2,MGI:MGI:2146335	RIKEN cDNA C330027C09 gene	GO:0007283,GO:0016020,GO:0016021,GO:0042803,GO:0045296,GO:2000179,GO:0005737,GO:0005829,GO:0005886	spermatogenesis|membrane|integral component of membrane|protein homodimerization activity|cadherin binding|positive regulation of neural precursor cell proliferation|cytoplasm|cytosol|plasma membrane
Cachd1	933.063	1696.63	169.495	10.0099	3.32336	1.07421e-47	5.22556e-45	Up	9.20732	10.3032	0.47674	1.01022	GeneID:320508,Genbank:NM_198037.1,MGI:MGI:2444177	cache domain containing 1	GO:0006816,GO:0008150,GO:0016020,GO:0016021,GO:0003674,GO:0005575,GO:0006811	calcium ion transport|biological_process|membrane|integral component of membrane|molecular_function|cellular_component|ion transport
Cacna1b	44.2802	86.1941	2.36634	36.4251	5.18686	3.39269e-07	5.1621e-06	Up	0.125823	0.215521	0	0.0025776	GeneID:12287,Genbank:XM_006497634.3,MGI:MGI:88296	calcium channel, voltage-dependent, N type, alpha 1B subunit	GO:0005509,GO:0005515,GO:0005524,GO:0005886,GO:0005891,GO:0006811,GO:0016021,GO:0006816,GO:0019233,GO:0030425,GO:0032991,GO:0033574,GO:0034765,GO:0043005,GO:0043025,GO:0043198,GO:0000166,GO:0001956,GO:0005216,GO:0005244,GO:0005245,GO:0005261,GO:0005262,GO:0007268,GO:0007269,GO:0007626,GO:0008016,GO:0008022,GO:0008217,GO:0008331,GO:0043679,GO:0046872,GO:0014070,GO:0048265,GO:0016020,GO:0051721,GO:…	calcium ion binding|protein binding|ATP binding|plasma membrane|voltage-gated calcium channel complex|ion transport|integral component of membrane|calcium ion transport|sensory perception of pain|dendrite|protein-containing complex|response to testosterone|regulation of ion transmembrane transport|neuron projection|neuronal cell body|dendritic shaft|nucleotide binding|positive regulation of neuro…	mmu04010,mmu04020,mmu04727,mmu04725,mmu04728,mmu04726,mmu04723,mmu04721,mmu05032,mmu05033,mmu04930	MAPK signaling pathway|Calcium signaling pathway|GABAergic synapse|Cholinergic synapse|Dopaminergic synapse|Serotonergic synapse|Retrograde endocannabinoid signaling|Synaptic vesicle cycle|Morphine addiction|Nicotine addiction|Type II diabetes mellitus
Cacna2d4	146.409	234.521	58.2969	4.02288	2.00823	1.54578e-08	3.00096e-07	Up	0.813448	1.13004	0.249466	0.138756	GeneID:319734,Genbank:XM_006506251.2,MGI:MGI:2442632	calcium channel, voltage-dependent, alpha 2/delta subunit 4	GO:0005891,GO:0006811,GO:0006816,GO:0016020,GO:0016021,GO:0034765,GO:0046872,GO:0050908,GO:0070588,GO:0005244,GO:0005245,GO:0005262	voltage-gated calcium channel complex|ion transport|calcium ion transport|membrane|integral component of membrane|regulation of ion transmembrane transport|metal ion binding|detection of light stimulus involved in visual perception|calcium ion transmembrane transport|voltage-gated ion channel activity|voltage-gated calcium channel activity|calcium channel activity	mmu04010,mmu04921,mmu04260,mmu04261,mmu05410,mmu05412,mmu05414	MAPK signaling pathway|Oxytocin signaling pathway|Cardiac muscle contraction|Adrenergic signaling in cardiomyocytes|Hypertrophic cardiomyopathy (HCM)|Arrhythmogenic right ventricular cardiomyopathy (ARVC)|Dilated cardiomyopathy (DCM)
Cacnb4	16.3601	24.1456	8.5747	2.81591	1.4936	0.0485905	0.155343	Up	0.0688731	0.0662577	0.0167217	0.0161065	GeneID:12298,Genbank:NM_001037099.2,MGI:MGI:103301	calcium channel, voltage-dependent, beta 4 subunit	GO:0005891,GO:0006811,GO:0006816,GO:0006874,GO:0007214,GO:0042391,GO:0007268,GO:0045202,GO:0007528,GO:0046058,GO:0048536,GO:0048538,GO:0048541,GO:0048747,GO:0050852,GO:0050877,GO:0050908,GO:0005244,GO:0005245,GO:0005262,GO:0005515,GO:0005886,GO:0007628,GO:0008331,GO:0014051,GO:0019227,GO:0019901,GO:0051932,GO:0030217,GO:0070588,GO:0034765,GO:1901385,GO:0035249,GO:1990830	voltage-gated calcium channel complex|ion transport|calcium ion transport|cellular calcium ion homeostasis|gamma-aminobutyric acid signaling pathway|regulation of membrane potential|chemical synaptic transmission|synapse|neuromuscular junction development|cAMP metabolic process|spleen development|thymus development|Peyer's patch development|muscle fiber development|T cell receptor signaling pathw…	mmu04010,mmu04921,mmu04260,mmu04261,mmu05410,mmu05412,mmu05414	MAPK signaling pathway|Oxytocin signaling pathway|Cardiac muscle contraction|Adrenergic signaling in cardiomyocytes|Hypertrophic cardiomyopathy (HCM)|Arrhythmogenic right ventricular cardiomyopathy (ARVC)|Dilated cardiomyopathy (DCM)
Cadm4	120.84	169.139	72.5405	2.33165	1.22135	0.000151367	0.00125288	Up	2.99417	2.98516	0.734821	1.23206	GeneID:260299,Genbank:NM_153112.3,MGI:MGI:2449088	cell adhesion molecule 4	GO:0007155,GO:0007156,GO:0007157,GO:0008037,GO:0016020,GO:0016021,GO:0038023,GO:0042803,GO:0050839,GO:0005102,GO:0005887,GO:0005913	cell adhesion|homophilic cell adhesion via plasma membrane adhesion molecules|heterophilic cell-cell adhesion via plasma membrane cell adhesion molecules|cell recognition|membrane|integral component of membrane|signaling receptor activity|protein homodimerization activity|cell adhesion molecule binding|signaling receptor binding|integral component of plasma membrane|cell-cell adherens junction
Calr3	789.053	1353.08	225.029	6.0129	2.58806	2.47678e-31	4.13428e-29	Up	16.7083	20.3578	2.43032	1.98985	GeneID:73316,Genbank:XM_006509761.3,MGI:MGI:1920566	calreticulin 3	GO:0005783,GO:0005788,GO:0006457,GO:0007283,GO:0030154,GO:0044183,GO:0051082,GO:0005509,GO:0005515,GO:0005635	endoplasmic reticulum|endoplasmic reticulum lumen|protein folding|spermatogenesis|cell differentiation|protein binding involved in protein folding|unfolded protein binding|calcium ion binding|protein binding|nuclear envelope
Calr4	18.8118	36.408	1.21567	29.9489	4.90443	4.18144e-07	6.24501e-06	Up	0.257869	0.270169	0.00836703	0.00791636	GeneID:108802,Genbank:NM_001285895.1,MGI:MGI:2140435	calreticulin 4	GO:0003674,GO:0005575,GO:0008150	molecular_function|cellular_component|biological_process
Cand2	142.705	228.153	57.2568	3.98474	1.99449	1.95267e-10	5.09129e-09	Up	1.38276	1.49668	0.227297	0.309012	GeneID:67088,Genbank:NM_025958.2,MGI:MGI:1914338	cullin-associated and neddylation-dissociated 2 (putative)	GO:0005634,GO:0010265,GO:0016567,GO:0017025,GO:0005515,GO:0005622	nucleus|SCF complex assembly|protein ubiquitination|TBP-class protein binding|protein binding|intracellular
Capn12	8.30406	15.4575	1.15067	13.4335	3.74776	0.00482987	0.0241934	Up	0.112132	0.200982	0	0.0238167	GeneID:60594,Genbank:XM_006540253.3,MGI:MGI:1891369	calpain 12	GO:0005737,GO:0006508,GO:0008233,GO:0008234,GO:0016787,GO:0046872,GO:0004198,GO:0005509,GO:0005622	cytoplasm|proteolysis|peptidase activity|cysteine-type peptidase activity|hydrolase activity|metal ion binding|calcium-dependent cysteine-type endopeptidase activity|calcium ion binding|intracellular
Car13	59.5976	86.4371	32.7581	2.63865	1.3998	0.00078821	0.00527726	Up	1.12972	1.00919	0.241448	0.319402	GeneID:71934,Genbank:NM_024495.5,MGI:MGI:1931322	carbonic anhydrase 13	GO:0008270,GO:0016829,GO:0043209,GO:0043231,GO:0046872,GO:0004089,GO:0005829,GO:0006730	zinc ion binding|lyase activity|myelin sheath|intracellular membrane-bounded organelle|metal ion binding|carbonate dehydratase activity|cytosol|one-carbon metabolic process	mmu00910	Nitrogen metabolism
Car15	99.605	143.474	55.7355	2.5742	1.36412	5.34364e-05	0.000502934	Up	1.76545	1.95314	0.826639	0.467596	GeneID:80733,Genbank:NM_030558.2,MGI:MGI:1931324	carbonic anhydrase 15	GO:0016829,GO:0046658,GO:0046872,GO:0004089,GO:0005576,GO:0016020	lyase activity|anchored component of plasma membrane|metal ion binding|carbonate dehydratase activity|extracellular region|membrane	mmu00910	Nitrogen metabolism
Casc1	3.85433	7.70865	0	#DIV/0!	#DIV/0!	0.0229364	0.0858276	Up	0.00841774	0.0204016	0	0	GeneID:320662,Genbank:NM_177222.4,MGI:MGI:2444480	cancer susceptibility candidate 1	GO:0043014,GO:0048487,GO:0051012,GO:0005881,GO:0008017,GO:0036156	alpha-tubulin binding|beta-tubulin binding|microtubule sliding|cytoplasmic microtubule|microtubule binding|inner dynein arm
Casz1	63.0147	108.305	17.7247	6.11037	2.61126	2.40093e-09	5.2951e-08	Up	0.334329	0.408646	0.058356	0.0339337	GeneID:69743,Genbank:XM_006539158.1,MGI:MGI:1196251	castor zinc finger 1	GO:0060226,GO:0005654,GO:1902870,GO:0005829,GO:0006351,GO:0006355,GO:0007275,GO:0043231,GO:0045664,GO:0045665,GO:0045893,GO:0046872,GO:0060040,GO:0003676,GO:0060223,GO:0003677,GO:0005634	negative regulation of retinal cone cell fate commitment|nucleoplasm|negative regulation of amacrine cell differentiation|cytosol|transcription, DNA-templated|regulation of transcription, DNA-templated|multicellular organism development|intracellular membrane-bounded organelle|regulation of neuron differentiation|negative regulation of neuron differentiation|positive regulation of transcription, …
Cbr3	3098.6	5976.72	220.472	27.1087	4.76069	2.35734e-99	8.0272e-96	Up	171.63	185.239	4.87954	5.15411	GeneID:109857,Genbank:NM_173047.3,MGI:MGI:1309992	carbonyl reductase 3	GO:0005654,GO:0005737,GO:0005829,GO:0016491,GO:0042376,GO:0050890,GO:0055114,GO:0070402,GO:0000253,GO:0004090	nucleoplasm|cytoplasm|cytosol|oxidoreductase activity|phylloquinone catabolic process|cognition|oxidation-reduction process|NADPH binding|3-keto sterol reductase activity|carbonyl reductase (NADPH) activity	mmu00590,mmu00980	Arachidonic acid metabolism|Metabolism of xenobiotics by cytochrome P450
Ccdc116	5.92022	10.6248	1.21567	8.73984	3.12761	0.0375739	0.127015	Up	0.0412681	0.0556858	0.00589636	0.00554294	GeneID:76872,Genbank:XM_017317158.1,MGI:MGI:1924122	coiled-coil domain containing 116	GO:0005813,GO:0005856,GO:0008150,GO:0003674,GO:0005737	centrosome|cytoskeleton|biological_process|molecular_function|cytoplasm
Ccdc120	300.747	488.121	113.373	4.30545	2.10617	2.10245e-16	1.06855e-14	Up	4.24166	5.25262	0.780831	0.88191	GeneID:54648,Genbank:NM_207202.2,MGI:MGI:1859619	coiled-coil domain containing 120	GO:0005814,GO:0005856,GO:0007275,GO:0008104,GO:0034454,GO:0042995,GO:0120103,GO:0003674,GO:0005737,GO:0005768	centriole|cytoskeleton|multicellular organism development|protein localization|microtubule anchoring at centrosome|cell projection|centriolar subdistal appendage|molecular_function|cytoplasm|endosome
Ccdc13	12.0728	24.1456	0	#DIV/0!	#DIV/0!	4.30771e-06	5.23132e-05	Up	0.0764263	0.102919	0	0	GeneID:100502861,Genbank:XM_006511904.2,MGI:MGI:1920144	coiled-coil domain containing 13	GO:0005813,GO:0005829,GO:0005856,GO:0006974,GO:0030030,GO:0031122,GO:0034451,GO:0042995,GO:1905515,GO:0003674,GO:0005634,GO:0005737	centrosome|cytosol|cytoskeleton|cellular response to DNA damage stimulus|cell projection organization|cytoplasmic microtubule organization|centriolar satellite|cell projection|non-motile cilium assembly|molecular_function|nucleus|cytoplasm
Ccdc146	17.9114	34.0318	1.791	19.0015	4.24804	4.33371e-06	5.25166e-05	Up	0.105583	0.083976	0	0.00488231	GeneID:75172,Genbank:XM_017321126.1,MGI:MGI:1922422	coiled-coil domain containing 146	GO:0003674,GO:0005814,GO:0008150	molecular_function|centriole|biological_process
Ccdc158	34.0494	49.9288	18.1701	2.74786	1.45831	0.00632201	0.0302355	Up	0.164359	0.165422	0.0338	0.0565689	GeneID:320696,Genbank:XM_006534994.2,MGI:MGI:2444555	coiled-coil domain containing 158	GO:0003674,GO:0005575,GO:0008150	molecular_function|cellular_component|biological_process
Ccdc170	15.5818	26.9412	4.22234	6.38063	2.6737	0.00157035	0.00951485	Up	0.113203	0.141775	0.00610135	0.023011	GeneID:100504234,Genbank:XM_006512429.2,MGI:MGI:2685067	coiled-coil domain containing 170	GO:0003674,GO:0005575,GO:0008150	molecular_function|cellular_component|biological_process
Ccdc171	701.806	1037.22	366.395	2.83087	1.50125	6.61933e-12	2.03799e-10	Up	3.5904	3.79126	0.6992	1.27789	GeneID:320226,Genbank:XM_006537992.2,MGI:MGI:1922152	coiled-coil domain containing 171	GO:0003674,GO:0005575,GO:0008150	molecular_function|cellular_component|biological_process
Ccdc3	206.281	340.253	72.3096	4.70551	2.23435	2.36422e-15	1.08208e-13	Up	4.74367	5.16377	0.926874	0.685561	GeneID:74186,Genbank:NM_028804.1,MGI:MGI:1921436	coiled-coil domain containing 3	GO:0010804,GO:0045600,GO:0046889,GO:0003674,GO:0005576,GO:0005783	negative regulation of tumor necrosis factor-mediated signaling pathway|positive regulation of fat cell differentiation|positive regulation of lipid biosynthetic process|molecular_function|extracellular region|endoplasmic reticulum
Ccdc77	213.788	293.277	134.299	2.18376	1.12681	2.36656e-05	0.00024189	Up	1.40816	2.18273	0.719595	0.523315	GeneID:67200,Genbank:XM_006506496.1,MGI:MGI:1914450	coiled-coil domain containing 77	GO:0008150,GO:0003674,GO:0005813	biological_process|molecular_function|centrosome
Ccdc81	7.37954	14.7591	0	#DIV/0!	#DIV/0!	0.000559521	0.00391872	Up	0.110063	0.0852713	0	0	GeneID:70884,Genbank:XM_017312298.1,MGI:MGI:1918134	coiled-coil domain containing 81	GO:0005813,GO:0005856,GO:0008150,GO:0003674,GO:0003677,GO:0005737	centrosome|cytoskeleton|biological_process|molecular_function|DNA binding|cytoplasm
Ccdc92	70.4429	133.147	7.73935	17.2038	4.10466	2.52942e-09	5.57128e-08	Up	1.56408	2.52293	0.0661239	0.123014	GeneID:215707,Genbank:NM_144819.2,MGI:MGI:106485	coiled-coil domain containing 92	GO:0005813,GO:0005814,GO:0005856,GO:0008150,GO:0043231,GO:0003674,GO:0005654,GO:0005737	centrosome|centriole|cytoskeleton|biological_process|intracellular membrane-bounded organelle|molecular_function|nucleoplasm|cytoplasm
Ccl24	64.1569	88.3917	39.9221	2.2141	1.14672	0.00413634	0.0212959	Up	1.69751	2.55202	0.686399	0.748477	GeneID:56221,Genbank:NM_019577.4,MGI:MGI:1928953	chemokine (C-C motif) ligand 24	GO:0048247,GO:0030838,GO:0005576,GO:0050729,GO:0031728,GO:0005615,GO:0070098,GO:0043547,GO:0006935,GO:0070374,GO:0006954,GO:0006955,GO:0007010,GO:0007186,GO:0071346,GO:0045766,GO:0008009,GO:0071347,GO:0048018,GO:0071356,GO:0048020,GO:0008360,GO:0001938,GO:2000418,GO:0048245,GO:0030335,GO:0002548,GO:0030593,GO:0005125	lymphocyte chemotaxis|positive regulation of actin filament polymerization|extracellular region|positive regulation of inflammatory response|CCR3 chemokine receptor binding|extracellular space|chemokine-mediated signaling pathway|positive regulation of GTPase activity|chemotaxis|positive regulation of ERK1 and ERK2 cascade|inflammatory response|immune response|cytoskeleton organization|G-protein …	mmu04060,mmu04062	Cytokine-cytokine receptor interaction|Chemokine signaling pathway
Ccl25	379.486	563.195	195.778	2.8767	1.52441	1.45984e-10	3.85952e-09	Up	10.3571	10.7531	2.67299	2.44312	GeneID:20300,Genbank:XM_006508739.3,MGI:MGI:1099448	chemokine (C-C motif) ligand 25	GO:0071347,GO:0042379,GO:0005515,GO:0071356,GO:0043547,GO:0005576,GO:1903237,GO:0048020,GO:0005615,GO:0006935,GO:0006954,GO:0006955,GO:0007186,GO:0048247,GO:0050900,GO:0008009,GO:0060326,GO:0070098,GO:0001954,GO:0070374,GO:0030593,GO:0002548,GO:0071346,GO:0031735,GO:0005125	cellular response to interleukin-1|chemokine receptor binding|protein binding|cellular response to tumor necrosis factor|positive regulation of GTPase activity|extracellular region|negative regulation of leukocyte tethering or rolling|CCR chemokine receptor binding|extracellular space|chemotaxis|inflammatory response|immune response|G-protein coupled receptor signaling pathway|lymphocyte chemotax…	mmu04060,mmu04672,mmu04062	Cytokine-cytokine receptor interaction|Intestinal immune network for IgA production|Chemokine signaling pathway
Ccnb2	41.3489	65.7433	16.9544	3.87766	1.95519	0.0211941	0.0805831	Up	0.747097	1.40298	0.154531	0.163563	GeneID:12442,Genbank:NM_007630.2,MGI:MGI:88311	cyclin B2	GO:0005829,GO:0007049,GO:0015630,GO:0016020,GO:0040007,GO:0043029,GO:0045296,GO:0048538,GO:0051301,GO:0001701,GO:0005634,GO:0005813	cytosol|cell cycle|microtubule cytoskeleton|membrane|growth|T cell homeostasis|cadherin binding|thymus development|cell division|in utero embryonic development|nucleus|centrosome	mmu04068,mmu04110,mmu04114,mmu04115,mmu04218,mmu04914,mmu05166	FoxO signaling pathway|Cell cycle|Oocyte meiosis|p53 signaling pathway|Cellular senescence|Progesterone-mediated oocyte maturation|HTLV-I infection
Ccnd1	2762.49	5021.34	503.639	9.97012	3.31761	3.61969e-42	1.20841e-39	Up	38.5042	47.3877	3.12913	3.30289	GeneID:12443,Genbank:XM_011241977.1,MGI:MGI:88313	cyclin D1	GO:0004693,GO:0005515,GO:0005622,GO:0005634,GO:0005654,GO:0005737,GO:0016020,GO:0016055,GO:0005923,GO:0016301,GO:0006351,GO:0016538,GO:0017053,GO:0019899,GO:0019901,GO:0051301,GO:0051726,GO:0030178,GO:0060070,GO:0030857,GO:0060749,GO:0070064,GO:0070141,GO:0000082,GO:0071157,GO:0071310,GO:0000122,GO:0097421,GO:0000307,GO:0000320,GO:0001934,GO:0003714,GO:0004672,GO:0006355,GO:0006468,GO:0006974,GO:…	cyclin-dependent protein serine/threonine kinase activity|protein binding|intracellular|nucleus|nucleoplasm|cytoplasm|membrane|Wnt signaling pathway|bicellular tight junction|kinase activity|transcription, DNA-templated|cyclin-dependent protein serine/threonine kinase regulator activity|transcriptional repressor complex|enzyme binding|protein kinase binding|cell division|regulation of cell cycle|…	mmu04310,mmu04340,mmu04390,mmu04371,mmu04630,mmu04068,mmu04151,mmu04152,mmu04110,mmu04115,mmu04218,mmu04510,mmu04530,mmu04917,mmu04921,mmu04919,mmu05200,mmu05206,mmu05205,mmu05203,mmu05210,mmu05212,mmu05225,mmu05226,mmu05214,mmu05216,mmu05221,mmu05220,mmu05218,mmu05219,mmu05215,mmu05213,mmu05224,mmu05222,mmu05223,mmu05416,mmu04933,mmu04934,mmu05166,mmu05162,mmu05161,mmu05167,mmu05165,mmu01522	Wnt signaling pathway|Hedgehog signaling pathway|Hippo signaling pathway|Apelin signaling pathway|Jak-STAT signaling pathway|FoxO signaling pathway|PI3K-Akt signaling pathway|AMPK signaling pathway|Cell cycle|p53 signaling pathway|Cellular senescence|Focal adhesion|Tight junction|Prolactin signaling pathway|Oxytocin signaling pathway|Thyroid hormone signaling pathway|Pathways in cancer|MicroRNAs …
Ccnd3	3754.55	5622.32	1886.77	2.97986	1.57525	3.33992e-07	5.09548e-06	Up	77.2742	108.677	26.791	20.5403	GeneID:12445,Genbank:NM_001081636.1,MGI:MGI:88315	cyclin D3	GO:0043434,GO:0004693,GO:0045737,GO:0005515,GO:0046626,GO:0005634,GO:0005737,GO:0007049,GO:0007165,GO:0008284,GO:0051301,GO:0016020,GO:0051726,GO:0019901,GO:0030213,GO:0000122,GO:0042098,GO:0000307,GO:0042127,GO:0001934	response to peptide hormone|cyclin-dependent protein serine/threonine kinase activity|positive regulation of cyclin-dependent protein serine/threonine kinase activity|protein binding|regulation of insulin receptor signaling pathway|nucleus|cytoplasm|cell cycle|signal transduction|positive regulation of cell proliferation|cell division|membrane|regulation of cell cycle|protein kinase binding|hyalu…	mmu04310,mmu04390,mmu04630,mmu04151,mmu04110,mmu04115,mmu04218,mmu04510,mmu05200,mmu05203,mmu05166,mmu05162,mmu05165	Wnt signaling pathway|Hippo signaling pathway|Jak-STAT signaling pathway|PI3K-Akt signaling pathway|Cell cycle|p53 signaling pathway|Cellular senescence|Focal adhesion|Pathways in cancer|Viral carcinogenesis|HTLV-I infection|Measles|Human papillomavirus infection
Ccne1	93.2662	157.792	28.7405	5.49023	2.45687	2.06614e-07	3.29074e-06	Up	1.98676	2.60359	0.472009	0.158535	GeneID:12447,Genbank:NM_007633.2,MGI:MGI:88316	cyclin E1	GO:0097134,GO:0016301,GO:0000723,GO:1903827,GO:0016538,GO:0005515,GO:0019901,GO:0005634,GO:0005654,GO:0005737,GO:0005813,GO:0006270,GO:0044877,GO:0006468,GO:0045597,GO:0051301,GO:0007049,GO:0000082,GO:0051726,GO:0007129,GO:0000122,GO:0070192,GO:0016055,GO:0000307	cyclin E1-CDK2 complex|kinase activity|telomere maintenance|regulation of cellular protein localization|cyclin-dependent protein serine/threonine kinase regulator activity|protein binding|protein kinase binding|nucleus|nucleoplasm|cytoplasm|centrosome|DNA replication initiation|protein-containing complex binding|protein phosphorylation|positive regulation of cell differentiation|cell division|cel…	mmu04151,mmu04110,mmu04114,mmu04115,mmu04218,mmu05200,mmu05206,mmu05203,mmu05226,mmu05215,mmu05222,mmu04934,mmu05162,mmu05161,mmu05165	PI3K-Akt signaling pathway|Cell cycle|Oocyte meiosis|p53 signaling pathway|Cellular senescence|Pathways in cancer|MicroRNAs in cancer|Viral carcinogenesis|Gastric cancer|Prostate cancer|Small cell lung cancer|Cushing's syndrome|Measles|Hepatitis B|Human papillomavirus infection
Ccne2	102.93	142.515	63.3449	2.24983	1.16981	0.000434223	0.00315001	Up	1.15705	1.32276	0.439814	0.395539	GeneID:12448,Genbank:XM_006537574.3,MGI:MGI:1329034	cyclin E2	GO:0006270,GO:0007049,GO:0007129,GO:0016538,GO:0019901,GO:0051301,GO:0051726,GO:0070192,GO:0097135,GO:1903827,GO:0000082,GO:0000723,GO:0005634	DNA replication initiation|cell cycle|synapsis|cyclin-dependent protein serine/threonine kinase regulator activity|protein kinase binding|cell division|regulation of cell cycle|chromosome organization involved in meiotic cell cycle|cyclin E2-CDK2 complex|regulation of cellular protein localization|G1/S transition of mitotic cell cycle|telomere maintenance|nucleus	mmu04151,mmu04110,mmu04114,mmu04115,mmu04218,mmu05200,mmu05206,mmu05203,mmu05226,mmu05215,mmu05222,mmu04934,mmu05162,mmu05161,mmu05165	PI3K-Akt signaling pathway|Cell cycle|Oocyte meiosis|p53 signaling pathway|Cellular senescence|Pathways in cancer|MicroRNAs in cancer|Viral carcinogenesis|Gastric cancer|Prostate cancer|Small cell lung cancer|Cushing's syndrome|Measles|Hepatitis B|Human papillomavirus infection
Ccnf	209.501	308.395	110.607	2.78821	1.47934	1.47269e-06	1.96659e-05	Up	2.56069	3.46223	0.707565	0.98564	GeneID:12449,Genbank:XM_006523554.1,MGI:MGI:102551	cyclin F	GO:0051726,GO:0005634,GO:0005737,GO:0005813,GO:0005814,GO:0005856,GO:0007049,GO:0010826,GO:0016567,GO:0019005,GO:0030054,GO:0000320,GO:0031146,GO:0001890,GO:0051301,GO:0004842	regulation of cell cycle|nucleus|cytoplasm|centrosome|centriole|cytoskeleton|cell cycle|negative regulation of centrosome duplication|protein ubiquitination|SCF ubiquitin ligase complex|cell junction|re-entry into mitotic cell cycle|SCF-dependent proteasomal ubiquitin-dependent protein catabolic process|placenta development|cell division|ubiquitin-protein transferase activity
Ccng1	5161.02	8391.17	1930.88	4.34579	2.11962	1.52411e-27	1.99612e-25	Up	72.7325	66.7054	10.8966	13.0456	GeneID:12450,Genbank:NM_009831.2,MGI:MGI:102890	cyclin G1	GO:0007095,GO:0030425,GO:0043025,GO:0043066,GO:0048471,GO:0051301,GO:0051726,GO:0005634,GO:0006949,GO:0007049	mitotic G2 DNA damage checkpoint|dendrite|neuronal cell body|negative regulation of apoptotic process|perinuclear region of cytoplasm|cell division|regulation of cell cycle|nucleus|syncytium formation|cell cycle	mmu04115,mmu05206	p53 signaling pathway|MicroRNAs in cancer
Ccnt2	765.932	1035.76	496.108	2.08777	1.06196	0.00462194	0.0233499	Up	8.30554	6.90465	1.97796	3.51643	GeneID:72949,Genbank:NM_028399.1,MGI:MGI:1920199	cyclin T2	GO:0051301,GO:0016538,GO:0005515,GO:0070063,GO:0019085,GO:0005634,GO:0097322,GO:0019086,GO:1901409,GO:0005654,GO:0005737,GO:0005829,GO:0005886,GO:0019901,GO:0006351,GO:0045737,GO:0006355,GO:0045944,GO:0007049,GO:0007519,GO:0000307,GO:0048471,GO:0008024,GO:0001223,GO:0051147,GO:0016032,GO:0003682	cell division|cyclin-dependent protein serine/threonine kinase regulator activity|protein binding|RNA polymerase binding|early viral transcription|nucleus|7SK snRNA binding|late viral transcription|positive regulation of phosphorylation of RNA polymerase II C-terminal domain|nucleoplasm|cytoplasm|cytosol|plasma membrane|protein kinase binding|transcription, DNA-templated|positive regulation of cy…	mmu05202	Transcriptional misregulation in cancers
Ccp110	399.07	614.408	183.732	3.34404	1.74159	3.29523e-13	1.20655e-11	Up	3.24314	3.02777	0.649008	0.808524	GeneID:101565,Genbank:XM_006507157.3,MGI:MGI:2141942	centriolar coiled coil protein 110	GO:1902018,GO:0005814,GO:0005815,GO:0005856,GO:0005929,GO:0007099,GO:0030030,GO:0032053,GO:0032465,GO:0032991,GO:0042995,GO:0045724,GO:0005515,GO:0051298,GO:0005737,GO:0005813	negative regulation of cilium assembly|centriole|microtubule organizing center|cytoskeleton|cilium|centriole replication|cell projection organization|ciliary basal body organization|regulation of cytokinesis|protein-containing complex|cell projection|positive regulation of cilium assembly|protein binding|centrosome duplication|cytoplasm|centrosome
Ccsap	12.737	19.9711	5.50302	3.62911	1.85962	0.0344014	0.118232	Up	0.201786	0.283116	0.0411035	0.0509546	GeneID:73420,Genbank:NM_028536.1,MGI:MGI:1920670	centriole, cilia and spindle associated protein	GO:0072686,GO:0035869,GO:0005814,GO:1901673,GO:0005819,GO:1990755,GO:0036064,GO:0005856,GO:0005874,GO:0005929,GO:0005930,GO:0042995,GO:0007049,GO:0048666,GO:0007275,GO:0051301,GO:0008017,GO:0005737,GO:0060296,GO:0030424,GO:0005813,GO:0061673	mitotic spindle|ciliary transition zone|centriole|regulation of mitotic spindle assembly|spindle|mitotic spindle microtubule depolymerization|ciliary basal body|cytoskeleton|microtubule|cilium|axoneme|cell projection|cell cycle|neuron development|multicellular organism development|cell division|microtubule binding|cytoplasm|regulation of cilium beat frequency involved in ciliary motility|axon|cen…
Cd163	545.574	731.854	359.293	2.03693	1.0264	0.0372878	0.126291	Up	4.14204	4.25298	0.816556	2.30342	GeneID:93671,Genbank:XM_006506800.3,MGI:MGI:2135946	CD163 antigen	GO:0006953,GO:0006954,GO:0009897,GO:0016020,GO:0016021,GO:0005044,GO:0005576,GO:0005886	acute-phase response|inflammatory response|external side of plasma membrane|membrane|integral component of membrane|scavenger receptor activity|extracellular region|plasma membrane
Cd247	116.099	216.014	16.184	13.3473	3.73848	2.39506e-22	2.18066e-20	Up	0.636799	0.604278	0.026989	0.0596199	GeneID:12503,Genbank:XM_011238745.2,MGI:MGI:88334	CD247 antigen	GO:0051289,GO:0005515,GO:0070207,GO:0005737,GO:1990782,GO:0005886,GO:0007166,GO:0016020,GO:0016021,GO:0032623,GO:2000010,GO:0042101,GO:0042105,GO:0042802,GO:0002250,GO:0042803,GO:0002376,GO:0050852,GO:0004888	protein homotetramerization|protein binding|protein homotrimerization|cytoplasm|protein tyrosine kinase binding|plasma membrane|cell surface receptor signaling pathway|membrane|integral component of membrane|interleukin-2 production|positive regulation of protein localization to cell surface|T cell receptor complex|alpha-beta T cell receptor complex|identical protein binding|adaptive immune respo…	mmu04650,mmu04660,mmu04658,mmu04659,mmu05142	Natural killer cell mediated cytotoxicity|T cell receptor signaling pathway|Th1 and Th2 cell differentiation|Th17 cell differentiation|Chagas disease (American trypanosomiasis)
Cd300e	57.848	80.3862	35.3097	2.2766	1.18688	0.00537097	0.0263914	Up	1.20826	0.941246	0.285868	0.475963	GeneID:217306,Genbank:XM_006533073.1,MGI:MGI:2387602	CD300E molecule	GO:0008150,GO:0016020,GO:0016021,GO:0002376,GO:0003674,GO:0005886	biological_process|membrane|integral component of membrane|immune system process|molecular_function|plasma membrane
Cd63	762.16	1281.21	243.105	5.27021	2.39786	5.6331e-19	3.76114e-17	Up	41.564	53.8323	5.78398	7.14147	GeneID:12512,Genbank:NM_001042580.1,MGI:MGI:99529	CD63 antigen	GO:0005770,GO:0005886,GO:0005887,GO:0007155,GO:0007160,GO:0007166,GO:0009986,GO:0034613,GO:0010008,GO:0035646,GO:0010633,GO:0043473,GO:0015031,GO:0044877,GO:0045785,GO:0045807,GO:0048757,GO:0050931,GO:0070062,GO:0002092,GO:0005515,GO:0005576,GO:0005615,GO:0005737,GO:0005764,GO:0005765,GO:0005768,GO:0016020,GO:0016021,GO:0016477,GO:0030855,GO:0031226,GO:0031902,GO:0097487,GO:0031904,GO:1900746,GO:…	late endosome|plasma membrane|integral component of plasma membrane|cell adhesion|cell-matrix adhesion|cell surface receptor signaling pathway|cell surface|cellular protein localization|endosome membrane|endosome to melanosome transport|negative regulation of epithelial cell migration|pigmentation|protein transport|protein-containing complex binding|positive regulation of cell adhesion|positive r…	mmu04142,mmu05205	Lysosome|Proteoglycans in cancer
Cd9	1227.02	1888.37	565.664	3.33832	1.73912	2.1229e-07	3.36854e-06	Up	51.5806	74.3399	12.1153	15.0993	GeneID:12527,Genbank:NM_007657.3,MGI:MGI:88348	CD9 antigen	GO:0090331,GO:0016021,GO:0005886,GO:0016324,GO:0005887,GO:0030913,GO:0007155,GO:0007166,GO:0007338,GO:0007342,GO:0031623,GO:0051271,GO:0008285,GO:0070062,GO:0009897,GO:0005178,GO:0009986,GO:0005515,GO:0071404,GO:0016020,GO:0005576	negative regulation of platelet aggregation|integral component of membrane|plasma membrane|apical plasma membrane|integral component of plasma membrane|paranodal junction assembly|cell adhesion|cell surface receptor signaling pathway|single fertilization|fusion of sperm to egg plasma membrane involved in single fertilization|receptor internalization|negative regulation of cellular component movem…	mmu04640	Hematopoietic cell lineage
Cdc20	88.1923	137.799	38.5861	3.57119	1.83641	0.00545505	0.0267582	Up	1.85306	3.50292	0.671844	0.424553	GeneID:107995,Genbank:NM_023223.2,MGI:MGI:1859866	cell division cycle 20	GO:0090129,GO:0030154,GO:0005654,GO:0090307,GO:0031145,GO:0005680,GO:0097027,GO:0031915,GO:0005737,GO:1904668,GO:0005813,GO:0005829,GO:0005856,GO:0007049,GO:0032991,GO:0007064,GO:0040020,GO:0007399,GO:0042826,GO:0008022,GO:0048471,GO:0008284,GO:0000089,GO:0050773,GO:0010997,GO:0005515,GO:0051301,GO:0019899,GO:0005634	positive regulation of synapse maturation|cell differentiation|nucleoplasm|mitotic spindle assembly|anaphase-promoting complex-dependent catabolic process|anaphase-promoting complex|ubiquitin-protein transferase activator activity|positive regulation of synaptic plasticity|cytoplasm|positive regulation of ubiquitin protein ligase activity|centrosome|cytosol|cytoskeleton|cell cycle|protein-contain…	mmu04120,mmu04110,mmu04114,mmu05203,mmu05166	Ubiquitin mediated proteolysis|Cell cycle|Oocyte meiosis|Viral carcinogenesis|HTLV-I infection
Cdc25a	351.031	534.375	167.688	3.18673	1.67207	6.16038e-12	1.90543e-10	Up	4.09293	4.5447	0.932359	1.08082	GeneID:12530,Genbank:XM_006511930.3,MGI:MGI:103198	cell division cycle 25A	GO:1902751,GO:0005622,GO:0005634,GO:0005737,GO:0006470,GO:0007049,GO:0009314,GO:0016787,GO:0019901,GO:0034644,GO:0000082,GO:0051087,GO:0004721,GO:0051301,GO:0004725	positive regulation of cell cycle G2/M phase transition|intracellular|nucleus|cytoplasm|protein dephosphorylation|cell cycle|response to radiation|hydrolase activity|protein kinase binding|cellular response to UV|G1/S transition of mitotic cell cycle|chaperone binding|phosphoprotein phosphatase activity|cell division|protein tyrosine phosphatase activity	mmu04110,mmu04218,mmu04914,mmu05206	Cell cycle|Cellular senescence|Progesterone-mediated oocyte maturation|MicroRNAs in cancer
Cdc25c	9.65391	16.2361	3.07168	5.28575	2.40211	0.0229294	0.0858276	Up	0.0992836	0.225699	0.0247074	0.0233219	GeneID:12532,Genbank:XM_006525551.2,MGI:MGI:88350	cell division cycle 25C	GO:1902751,GO:0005515,GO:0005622,GO:0005634,GO:0005737,GO:0006470,GO:0007049,GO:0016607,GO:0016787,GO:0019901,GO:0048471,GO:0000086,GO:0050699,GO:0004721,GO:0051301,GO:0004725	positive regulation of cell cycle G2/M phase transition|protein binding|intracellular|nucleus|cytoplasm|protein dephosphorylation|cell cycle|nuclear speck|hydrolase activity|protein kinase binding|perinuclear region of cytoplasm|G2/M transition of mitotic cell cycle|WW domain binding|phosphoprotein phosphatase activity|cell division|protein tyrosine phosphatase activity	mmu04110,mmu04114,mmu04914,mmu05206	Cell cycle|Oocyte meiosis|Progesterone-mediated oocyte maturation|MicroRNAs in cancer
Cdc34	3054.32	4168.84	1939.81	2.1491	1.10373	6.29569e-09	1.30402e-07	Up	101.121	111.365	44.3338	35.437	GeneID:216150,Genbank:XM_017313888.1,MGI:MGI:102657	cell division cycle 34	GO:0043161,GO:0004842,GO:0043525,GO:0005524,GO:0043951,GO:0005634,GO:0005737,GO:0005829,GO:0006511,GO:0007049,GO:0061630,GO:0016567,GO:0061631,GO:0016607,GO:0016740,GO:0070936,GO:0031625,GO:0000166,GO:0090261,GO:0035458,GO:0000209	proteasome-mediated ubiquitin-dependent protein catabolic process|ubiquitin-protein transferase activity|positive regulation of neuron apoptotic process|ATP binding|negative regulation of cAMP-mediated signaling|nucleus|cytoplasm|cytosol|ubiquitin-dependent protein catabolic process|cell cycle|ubiquitin protein ligase activity|protein ubiquitination|ubiquitin conjugating enzyme activity|nuclear s…	mmu04120,mmu05168	Ubiquitin mediated proteolysis|Herpes simplex infection
Cdc42se1	1471.15	2063.62	878.679	2.34855	1.23177	5.47215e-10	1.31967e-08	Up	22.1061	25.4107	7.97462	7.13306	GeneID:57912,Genbank:NM_172395.3,MGI:MGI:1889510	CDC42 small effector 1	GO:0005886,GO:0005938,GO:0006909,GO:0007165,GO:0007264,GO:0008360,GO:0016020,GO:0046329,GO:0005198,GO:0005737,GO:0005856	plasma membrane|cell cortex|phagocytosis|signal transduction|small GTPase mediated signal transduction|regulation of cell shape|membrane|negative regulation of JNK cascade|structural molecule activity|cytoplasm|cytoskeleton
Cdc45	189.082	300.231	77.9329	3.85243	1.94577	9.00558e-12	2.74292e-10	Up	2.62296	3.01489	0.635081	0.49509	GeneID:12544,Genbank:NM_009862.2,MGI:MGI:1338073	cell division cycle 45	GO:1902977,GO:0003697,GO:0005634,GO:0005656,GO:0005813,GO:0006260,GO:0006267,GO:0006270,GO:0007049,GO:0031261,GO:0031298,GO:0031938,GO:0000727,GO:0043138,GO:0003682,GO:1900087,GO:0003688	mitotic DNA replication preinitiation complex assembly|single-stranded DNA binding|nucleus|nuclear pre-replicative complex|centrosome|DNA replication|pre-replicative complex assembly involved in nuclear cell cycle DNA replication|DNA replication initiation|cell cycle|DNA replication preinitiation complex|replication fork protection complex|regulation of chromatin silencing at telomere|double-stra…	mmu04110	Cell cycle
Cdc6	23.4721	38.3045	8.6397	4.43354	2.14846	0.00100558	0.00650247	Up	0.170636	0.245143	0.0511199	0.0241843	GeneID:23834,Genbank:XM_017314546.1,MGI:MGI:1345150	cell division cycle 6	GO:0051233,GO:0003682,GO:0051301,GO:0005524,GO:0051984,GO:0005634,GO:0005737,GO:0005819,GO:0006260,GO:0006270,GO:0007049,GO:0019900,GO:0030071,GO:0032467,GO:0000166,GO:0045737,GO:0000278,GO:0048146,GO:0000922	spindle midzone|chromatin binding|cell division|ATP binding|positive regulation of chromosome segregation|nucleus|cytoplasm|spindle|DNA replication|DNA replication initiation|cell cycle|kinase binding|regulation of mitotic metaphase/anaphase transition|positive regulation of cytokinesis|nucleotide binding|positive regulation of cyclin-dependent protein serine/threonine kinase activity|mitotic cel…	mmu04110	Cell cycle
Cdca2	27.0915	40.6807	13.5024	3.01285	1.59113	0.00686787	0.0322839	Up	0.0971691	0.167291	0.0522022	0.0268815	GeneID:108912,Genbank:XM_011244913.2,MGI:MGI:1919787	cell division cycle associated 2	GO:0005694,GO:0005829,GO:0007049,GO:0007059,GO:0035307,GO:0051301,GO:0003674,GO:0005634,GO:0005654	chromosome|cytosol|cell cycle|chromosome segregation|positive regulation of protein dephosphorylation|cell division|molecular_function|nucleus|nucleoplasm
Cdca8	44.6768	65.1052	24.2484	2.68493	1.42488	0.00547336	0.0268248	Up	0.766498	1.29388	0.307058	0.28287	GeneID:52276,Genbank:NM_026560.4,MGI:MGI:1196274	cell division cycle associated 8	GO:0045171,GO:0005515,GO:0051233,GO:0005634,GO:0051276,GO:0005694,GO:0005730,GO:0005737,GO:0005856,GO:0007049,GO:0051301,GO:0007080,GO:0010369,GO:0030496,GO:0032133,GO:0000070,GO:0000775,GO:0032991	intercellular bridge|protein binding|spindle midzone|nucleus|chromosome organization|chromosome|nucleolus|cytoplasm|cytoskeleton|cell cycle|cell division|mitotic metaphase plate congression|chromocenter|midbody|chromosome passenger complex|mitotic sister chromatid segregation|chromosome, centromeric region|protein-containing complex
Cdcp1	229.451	337.4	121.502	2.7769	1.47348	2.761e-08	5.18288e-07	Up	1.84218	1.85305	0.521858	0.499674	GeneID:109332,Genbank:XM_006511921.2,MGI:MGI:2442010	CUB domain containing protein 1	GO:0008150,GO:0016020,GO:0016021,GO:0003674,GO:0005575,GO:0005886	biological_process|membrane|integral component of membrane|molecular_function|cellular_component|plasma membrane
Cdh24	21.5381	32.0148	11.0613	2.8943	1.53321	0.0356065	0.121661	Up	0.186336	0.169118	0.0108468	0.130849	GeneID:239096,Genbank:NM_199470.2,MGI:MGI:1928330	cadherin-like 24	GO:0070097,GO:0016021,GO:0005886,GO:0098609,GO:0016339,GO:0016342,GO:0005911,GO:0005913,GO:0007043,GO:0007155,GO:0007156,GO:0034332,GO:0042803,GO:0007275,GO:0044331,GO:0008013,GO:0045294,GO:0008092,GO:0000902,GO:0045296,GO:0009986,GO:0005509,GO:0046872,GO:0016020	delta-catenin binding|integral component of membrane|plasma membrane|cell-cell adhesion|calcium-dependent cell-cell adhesion via plasma membrane cell adhesion molecules|catenin complex|cell-cell junction|cell-cell adherens junction|cell-cell junction assembly|cell adhesion|homophilic cell adhesion via plasma membrane adhesion molecules|adherens junction organization|protein homodimerization activ…
Cdhr2	491.375	788.837	193.913	4.068	2.02432	1.9635e-06	2.57158e-05	Up	4.4435	6.69876	0.930435	1.12482	GeneID:268663,Genbank:NM_001033364.3,MGI:MGI:2687323	cadherin-related family member 2	GO:0044331,GO:0007155,GO:0050839,GO:0007156,GO:0060243,GO:0016020,GO:0016021,GO:0016324,GO:0030054,GO:0030154,GO:0090675,GO:0030855,GO:0031526,GO:0031528,GO:0032532,GO:0005509,GO:0042995,GO:0005886,GO:0044214,GO:0005903	cell-cell adhesion mediated by cadherin|cell adhesion|cell adhesion molecule binding|homophilic cell adhesion via plasma membrane adhesion molecules|negative regulation of cell growth involved in contact inhibition|membrane|integral component of membrane|apical plasma membrane|cell junction|cell differentiation|intermicrovillar adhesion|epithelial cell differentiation|brush border membrane|microv…
Cdk1	99.1464	140.396	57.8971	2.42491	1.27793	0.00906981	0.0407125	Up	1.2186	1.99445	0.411943	0.574842	GeneID:12534,Genbank:NM_007659.3,MGI:MGI:88351	cyclin-dependent kinase 1	GO:0005515,GO:0005524,GO:0005634,GO:0005737,GO:0005739,GO:0007346,GO:0005759,GO:0007569,GO:0008283,GO:0005813,GO:0008353,GO:0010243,GO:0010468,GO:0010628,GO:0033160,GO:0010971,GO:0034501,GO:0016301,GO:0035173,GO:0016310,GO:0043066,GO:0044772,GO:0045471,GO:0000166,GO:0045740,GO:0000226,GO:0045931,GO:0000307,GO:0051301,GO:0003682,GO:0004672,GO:0004674,GO:0004693,GO:0005829,GO:0005856,GO:0005876,GO:…	protein binding|ATP binding|nucleus|cytoplasm|mitochondrion|regulation of mitotic cell cycle|mitochondrial matrix|cell aging|cell proliferation|centrosome|RNA polymerase II carboxy-terminal domain kinase activity|response to organonitrogen compound|regulation of gene expression|positive regulation of gene expression|positive regulation of protein import into nucleus, translocation|positive regula…	mmu04110,mmu04114,mmu04115,mmu04218,mmu04540,mmu04914,mmu05203,mmu05168,mmu05169	Cell cycle|Oocyte meiosis|p53 signaling pathway|Cellular senescence|Gap junction|Progesterone-mediated oocyte maturation|Viral carcinogenesis|Herpes simplex infection|Epstein-Barr virus infection
Cdkl3	154.612	287.667	21.557	13.3445	3.73817	7.16268e-27	8.77351e-25	Up	0.402833	0.454606	0.0167169	0.0240333	GeneID:213084,Genbank:XM_006532772.2,MGI:MGI:2388268	cyclin-dependent kinase-like 3	GO:0050775,GO:0004693,GO:0005524,GO:0097484,GO:0005634,GO:0005737,GO:0006468,GO:0016301,GO:0016310,GO:0016740,GO:0030517,GO:0000166,GO:0004672,GO:0004674	positive regulation of dendrite morphogenesis|cyclin-dependent protein serine/threonine kinase activity|ATP binding|dendrite extension|nucleus|cytoplasm|protein phosphorylation|kinase activity|phosphorylation|transferase activity|negative regulation of axon extension|nucleotide binding|protein kinase activity|protein serine/threonine kinase activity
Cdkn1a	2043.62	3119.94	967.302	3.22541	1.68948	1.6702e-06	2.21298e-05	Up	54.6366	57.3551	6.53421	19.6424	GeneID:12575,Genbank:NM_001111099.2,MGI:MGI:104556	cyclin-dependent kinase inhibitor 1A (P21)	GO:0005634,GO:0005654,GO:0005730,GO:0005737,GO:0005829,GO:0010942,GO:0006974,GO:0016604,GO:0019901,GO:0006977,GO:0019912,GO:0030308,GO:0030332,GO:0030890,GO:0046872,GO:0031625,GO:0048146,GO:0031668,GO:0048471,GO:0032991,GO:0051726,GO:0070557,GO:0071479,GO:0071480,GO:0000079,GO:0071493,GO:0000082,GO:0071850,GO:0000086,GO:0072331,GO:0000307,GO:0004693,GO:0004860,GO:0004861,GO:0005515,GO:0006978,GO:…	nucleus|nucleoplasm|nucleolus|cytoplasm|cytosol|positive regulation of cell death|cellular response to DNA damage stimulus|nuclear body|protein kinase binding|DNA damage response, signal transduction by p53 class mediator resulting in cell cycle arrest|cyclin-dependent protein kinase activating kinase activity|negative regulation of cell growth|cyclin binding|positive regulation of B cell prolife…	mmu04012,mmu04630,mmu04066,mmu04068,mmu04151,mmu04110,mmu04115,mmu04218,mmu04921,mmu05200,mmu05202,mmu05206,mmu05205,mmu05203,mmu05210,mmu05212,mmu05225,mmu05226,mmu05214,mmu05216,mmu05220,mmu05217,mmu05218,mmu05211,mmu05219,mmu05215,mmu05213,mmu05224,mmu05222,mmu05223,mmu04934,mmu05166,mmu05161,mmu05160,mmu05167,mmu05169,mmu05165,mmu01524,mmu01522	ErbB signaling pathway|Jak-STAT signaling pathway|HIF-1 signaling pathway|FoxO signaling pathway|PI3K-Akt signaling pathway|Cell cycle|p53 signaling pathway|Cellular senescence|Oxytocin signaling pathway|Pathways in cancer|Transcriptional misregulation in cancers|MicroRNAs in cancer|Proteoglycans in cancer|Viral carcinogenesis|Colorectal cancer|Pancreatic cancer|Hepatocellular carcinoma|Gastric c…
Cdkn1c	924.357	1397.57	451.141	3.09787	1.63127	1.04536e-14	4.38382e-13	Up	22.2603	27.6251	5.21354	6.48167	GeneID:12577,Genbank:XM_006508468.3,MGI:MGI:104564	cyclin-dependent kinase inhibitor 1C (P57)	GO:0035264,GO:0001890,GO:0042326,GO:0042551,GO:0004860,GO:0004861,GO:0005515,GO:0005634,GO:0007049,GO:0043010,GO:0007050,GO:0055123,GO:0007096,GO:0060065,GO:0007346,GO:0060669,GO:0007568,GO:0000122,GO:0071514,GO:0030099,GO:0001501,GO:1902746,GO:0030325,GO:0001822	multicellular organism growth|placenta development|negative regulation of phosphorylation|neuron maturation|protein kinase inhibitor activity|cyclin-dependent protein serine/threonine kinase inhibitor activity|protein binding|nucleus|cell cycle|camera-type eye development|cell cycle arrest|digestive system development|regulation of exit from mitosis|uterus development|regulation of mitotic cell c…	mmu04110	Cell cycle
Cdkn2b	128.87	228.693	29.0461	7.87347	2.977	7.53268e-18	4.42246e-16	Up	6.88588	7.18187	0.623178	0.673464	GeneID:12579,Genbank:NM_007670.4,MGI:MGI:104737	cyclin-dependent kinase inhibitor 2B (p15, inhibits CDK4)	GO:0048536,GO:0004861,GO:0050680,GO:0005634,GO:0060253,GO:0005737,GO:0007049,GO:0007050,GO:0007093,GO:1902807,GO:0008285,GO:2000134,GO:0019901,GO:0030511,GO:0031668,GO:0000079,GO:0031670,GO:0000086,GO:0042326	spleen development|cyclin-dependent protein serine/threonine kinase inhibitor activity|negative regulation of epithelial cell proliferation|nucleus|negative regulation of glial cell proliferation|cytoplasm|cell cycle|cell cycle arrest|mitotic cell cycle checkpoint|negative regulation of cell cycle G1/S phase transition|negative regulation of cell proliferation|negative regulation of G1/S transiti…	mmu04350,mmu04068,mmu04110,mmu04218,mmu05200,mmu05203,mmu05226,mmu05222,mmu04934,mmu05166	TGF-beta signaling pathway|FoxO signaling pathway|Cell cycle|Cellular senescence|Pathways in cancer|Viral carcinogenesis|Gastric cancer|Small cell lung cancer|Cushing's syndrome|HTLV-I infection
Cdkn3	6.89986	13.7997	0	#DIV/0!	#DIV/0!	0.000898709	0.00590789	Up	0.153178	0.484523	0	0	GeneID:72391,Genbank:XM_006519594.3,MGI:MGI:1919641	cyclin-dependent kinase inhibitor 3	GO:0016787,GO:0004722,GO:0016791,GO:0004725,GO:0048471,GO:0005515,GO:0005634,GO:0005737,GO:0005829,GO:0006974,GO:0007049,GO:0007050,GO:0000082,GO:0008138,GO:0004721,GO:0016311	hydrolase activity|protein serine/threonine phosphatase activity|phosphatase activity|protein tyrosine phosphatase activity|perinuclear region of cytoplasm|protein binding|nucleus|cytoplasm|cytosol|cellular response to DNA damage stimulus|cell cycle|cell cycle arrest|G1/S transition of mitotic cell cycle|protein tyrosine/serine/threonine phosphatase activity|phosphoprotein phosphatase activity|de…
Cdr2	59.1079	85.4577	32.7581	2.60875	1.38336	0.000920168	0.00602568	Up	0.892086	1.04708	0.279782	0.274149	GeneID:12585,Genbank:NM_007672.2,MGI:MGI:1100885	cerebellar degeneration-related 2	GO:0003674,GO:0005737,GO:0008150	molecular_function|cytoplasm|biological_process
Ceacam18	12.6819	25.3638	0	#DIV/0!	#DIV/0!	2.30892e-06	2.97365e-05	Up	0.282757	0.324077	0	0	GeneID:72431,Genbank:XM_017312326.1,MGI:MGI:1919681	carcinoembryonic antigen-related cell adhesion molecule 18	GO:0016020,GO:0016021,GO:0003674,GO:0005575,GO:0008150	membrane|integral component of membrane|molecular_function|cellular_component|biological_process
Cela3b	10.3747	18.2531	2.49635	7.31193	2.87025	0.0122195	0.0516805	Up	0.439343	0.919011	0.148587	0	GeneID:67868,Genbank:NM_026419.2,MGI:MGI:1915118	chymotrypsin-like elastase family, member 3B	GO:0006508,GO:0008203,GO:0008233,GO:0008236,GO:0016787,GO:0004252,GO:0005615	proteolysis|cholesterol metabolic process|peptidase activity|serine-type peptidase activity|hydrolase activity|serine-type endopeptidase activity|extracellular space	mmu04972,mmu04974	Pancreatic secretion|Protein digestion and absorption
Cenpe	39.7767	62.0887	17.4647	3.55509	1.82989	0.0294774	0.104783	Up	0.11275	0.227654	0.0305585	0.0439119	GeneID:229841,Genbank:XM_017319565.1,MGI:MGI:1098230	centromere protein E	GO:0003777,GO:0005524,GO:0005634,GO:0005654,GO:0005694,GO:0005737,GO:0005828,GO:0007094,GO:0005829,GO:0007275,GO:0005856,GO:0008017,GO:0005871,GO:0008608,GO:0015630,GO:0051315,GO:0016887,GO:0051984,GO:0019901,GO:0051987,GO:0030071,GO:0099606,GO:0099607,GO:1990023,GO:0000166,GO:0000278,GO:0000775,GO:0000776,GO:0000778,GO:0000779,GO:0000940,GO:0005874,GO:0007018,GO:0007049,GO:0007052,GO:0007059,GO:…	microtubule motor activity|ATP binding|nucleus|nucleoplasm|chromosome|cytoplasm|kinetochore microtubule|mitotic spindle assembly checkpoint|cytosol|multicellular organism development|cytoskeleton|microtubule binding|kinesin complex|attachment of spindle microtubules to kinetochore|microtubule cytoskeleton|attachment of mitotic spindle microtubules to kinetochore|ATPase activity|positive regulatio…
Cenpf	35.37	61.2096	9.53035	6.4226	2.68316	0.0162279	0.0653647	Up	0.0796134	0.173734	0.0102097	0.0172879	GeneID:108000,Genbank:NM_001081363.2,MGI:MGI:1313302	centromere protein F	GO:0042803,GO:0008022,GO:0000922,GO:0045120,GO:0008134,GO:0000940,GO:0045892,GO:0010389,GO:0001822,GO:0051310,GO:0005634,GO:0005635,GO:0015031,GO:0005654,GO:0070840,GO:0016202,GO:0005737,GO:0097539,GO:0016363,GO:0005813,GO:0021591,GO:0005819,GO:0000278,GO:0030496,GO:0005930,GO:0000775,GO:0036064,GO:0007059,GO:0000776	protein homodimerization activity|protein C-terminus binding|spindle pole|pronucleus|transcription factor binding|condensed chromosome outer kinetochore|negative regulation of transcription, DNA-templated|regulation of G2/M transition of mitotic cell cycle|kidney development|metaphase plate congression|nucleus|nuclear envelope|protein transport|nucleoplasm|dynein complex binding|regulation of str…
Cenpj	248.64	351.215	146.066	2.4045	1.26574	9.2619e-07	1.29789e-05	Up	1.18193	1.43358	0.438877	0.422792	GeneID:219103,Genbank:XM_006518847.2,MGI:MGI:2684927	centromere protein J	GO:0061511,GO:0036064,GO:0005737,GO:0098534,GO:0042802,GO:0005813,GO:1902857,GO:0043015,GO:0005814,GO:1903087,GO:0005856,GO:0005874,GO:0005886,GO:0044458,GO:0007099,GO:1905515,GO:0046427,GO:0007224,GO:0046599,GO:0015631,GO:0046785,GO:0019901,GO:0003713,GO:0051298,GO:0019904,GO:0005515,GO:0051301,GO:0030954,GO:0005654	centriole elongation|ciliary basal body|cytoplasm|centriole assembly|identical protein binding|centrosome|positive regulation of non-motile cilium assembly|gamma-tubulin binding|centriole|mitotic spindle pole body duplication|cytoskeleton|microtubule|plasma membrane|motile cilium assembly|centriole replication|non-motile cilium assembly|positive regulation of JAK-STAT cascade|smoothened signaling…
Cenpl	147.095	206.922	87.2683	2.3711	1.24556	2.90445e-05	0.000291575	Up	2.48011	3.0832	0.852288	0.905124	GeneID:70454,Genbank:NM_001159930.2,MGI:MGI:1917704	centromere protein L	GO:0005634,GO:0005694,GO:0008150,GO:0000775,GO:0003674,GO:0005575	nucleus|chromosome|biological_process|chromosome, centromeric region|molecular_function|cellular_component
Cenpt	245.836	389.499	102.172	3.81221	1.93063	4.61166e-13	1.6565e-11	Up	1.87722	2.56189	0.551701	0.534619	GeneID:320394,Genbank:XM_011248407.1,MGI:MGI:2443939	centromere protein T	GO:1903394,GO:0000776,GO:0000788,GO:0003677,GO:0005634,GO:0005694,GO:0007049,GO:0007059,GO:0016604,GO:0042393,GO:0046982,GO:0051276,GO:0000278,GO:0051301,GO:0000775,GO:0051382	protein localization to kinetochore involved in kinetochore assembly|kinetochore|nuclear nucleosome|DNA binding|nucleus|chromosome|cell cycle|chromosome segregation|nuclear body|histone binding|protein heterodimerization activity|chromosome organization|mitotic cell cycle|cell division|chromosome, centromeric region|kinetochore assembly
Cenpu	19.9958	30.1362	9.85537	3.05785	1.61252	0.0180767	0.0713597	Up	0.125506	0.230181	0.0661894	0.0316187	GeneID:71876,Genbank:XM_006509498.2,MGI:MGI:1919126	centromere protein U	GO:0005634,GO:0005694,GO:0005737,GO:0005815,GO:0006351,GO:0006355,GO:0043009,GO:0000775,GO:0000776,GO:0005515	nucleus|chromosome|cytoplasm|microtubule organizing center|transcription, DNA-templated|regulation of transcription, DNA-templated|chordate embryonic development|chromosome, centromeric region|kinetochore|protein binding
Cep55	24.2288	39.5026	8.95502	4.41123	2.14118	0.00108088	0.00691326	Up	0.317867	0.369629	0.0311154	0.0980557	GeneID:74107,Genbank:XM_006527396.2,MGI:MGI:1921357	centrosomal protein 55	GO:0045184,GO:0000920,GO:0051301,GO:0005515,GO:0072001,GO:0005737,GO:0005813,GO:0005815,GO:0005856,GO:0005886,GO:0090543,GO:0007049,GO:1904888,GO:0030496,GO:0000281,GO:0045171	establishment of protein localization|cell separation after cytokinesis|cell division|protein binding|renal system development|cytoplasm|centrosome|microtubule organizing center|cytoskeleton|plasma membrane|Flemming body|cell cycle|cranial skeletal system development|midbody|mitotic cytokinesis|intercellular bridge
Cep70	252.653	341.895	163.41	2.09225	1.06506	3.05471e-05	0.000304505	Up	1.23272	1.2473	0.48334	0.47404	GeneID:68121,Genbank:XM_017313546.1,MGI:MGI:1915371	centrosomal protein 70	GO:0005829,GO:0005856,GO:0008150,GO:0031965,GO:0042802,GO:0005654,GO:0005737,GO:0005813	cytosol|cytoskeleton|biological_process|nuclear membrane|identical protein binding|nucleoplasm|cytoplasm|centrosome
Ces1a	109.515	209.24	9.79037	21.372	4.41765	3.9666e-26	4.62571e-24	Up	1.2665	1.56184	0.104655	0.0440693	GeneID:244595,Genbank:NM_001013764.2,MGI:MGI:3648919	carboxylesterase 1A	GO:0008150,GO:0016042,GO:0052689,GO:0004771,GO:0004806,GO:0005615	biological_process|lipid catabolic process|carboxylic ester hydrolase activity|sterol esterase activity|triglyceride lipase activity|extracellular space
Ces1h	23.7258	43.0992	4.35235	9.9025	3.30779	4.47894e-06	5.39324e-05	Up	0.606765	0.478482	0.0721734	0.0271628	GeneID:75704,Genbank:XM_017313042.1,MGI:MGI:1922954	carboxylesterase 1H	GO:0008150,GO:0016042,GO:0052689,GO:0004771,GO:0004806,GO:0005615	biological_process|lipid catabolic process|carboxylic ester hydrolase activity|sterol esterase activity|triglyceride lipase activity|extracellular space
Ces2b	65.4562	100.456	30.4568	3.2983	1.72172	2.1838e-05	0.000225342	Up	0.676962	0.827312	0.160736	0.159443	GeneID:234669,Genbank:XM_006530885.1,MGI:MGI:2448547	carboxyesterase 2B	GO:0008150,GO:0016042,GO:0052689,GO:0004771,GO:0004806,GO:0005615	biological_process|lipid catabolic process|carboxylic ester hydrolase activity|sterol esterase activity|triglyceride lipase activity|extracellular space	mmu00983	Drug metabolism - other enzymes
Ces2c	5002.19	8461.17	1543.2	5.48287	2.45493	1.11328e-35	2.39934e-33	Up	134.143	141.99	18.3112	19.3365	GeneID:234671,Genbank:NM_145603.2,MGI:MGI:2385905	carboxylesterase 2C	GO:0005615,GO:0005783,GO:0016042,GO:0016787,GO:0043231,GO:0047619,GO:0052689,GO:0001101,GO:0004771,GO:0004806	extracellular space|endoplasmic reticulum|lipid catabolic process|hydrolase activity|intracellular membrane-bounded organelle|acylcarnitine hydrolase activity|carboxylic ester hydrolase activity|response to acid chemical|sterol esterase activity|triglyceride lipase activity	mmu00983	Drug metabolism - other enzymes
Cgref1	52.9841	75.6317	30.3365	2.49309	1.31794	0.00198824	0.011605	Up	1.4961	1.79965	0.750758	0.35104	GeneID:68567,Genbank:NM_026770.1,MGI:MGI:1915817	cell growth regulator with EF hand domain 1	GO:0005576,GO:0007049,GO:0007050,GO:0007155,GO:0030308,GO:0046872,GO:0003674,GO:0005509,GO:0005575	extracellular region|cell cycle|cell cycle arrest|cell adhesion|negative regulation of cell growth|metal ion binding|molecular_function|calcium ion binding|cellular_component
Chaf1a	181.122	259.943	102.302	2.54095	1.34537	0.000378305	0.00278591	Up	1.70907	2.51837	0.627376	0.646926	GeneID:27221,Genbank:NM_013733.3,MGI:MGI:1351331	chromatin assembly factor 1, subunit A (p150)	GO:0006260,GO:0006281,GO:0006334,GO:0006335,GO:0006974,GO:0007049,GO:0031497,GO:0032991,GO:0033186,GO:0042802,GO:0000790,GO:0070087,GO:0005515,GO:0005634	DNA replication|DNA repair|nucleosome assembly|DNA replication-dependent nucleosome assembly|cellular response to DNA damage stimulus|cell cycle|chromatin assembly|protein-containing complex|CAF-1 complex|identical protein binding|nuclear chromatin|chromo shadow domain binding|protein binding|nucleus
Chchd4	719.739	991.352	448.127	2.21221	1.14549	1.08506e-07	1.81654e-06	Up	25.6393	32.8101	10.0638	9.83897	GeneID:72170,Genbank:NM_133928.2,MGI:MGI:1919420	coiled-coil-helix-coiled-coil-helix domain containing 4	GO:0072655,GO:0005739,GO:1901857,GO:0005758,GO:1990830,GO:0015031,GO:0015035,GO:0016491,GO:0018171,GO:0022417,GO:0034599,GO:0043504,GO:0045041,GO:0046825,GO:0005515,GO:0051084,GO:0055114	establishment of protein localization to mitochondrion|mitochondrion|positive regulation of cellular respiration|mitochondrial intermembrane space|cellular response to leukemia inhibitory factor|protein transport|protein disulfide oxidoreductase activity|oxidoreductase activity|peptidyl-cysteine oxidation|protein maturation by protein folding|cellular response to oxidative stress|mitochondrial DN…
Chd5	7.43613	13.0813	1.791	7.30387	2.86866	0.0263699	0.095873	Up	0.0325414	0.0322702	0.00315735	0.00580771	GeneID:269610,Genbank:NM_001081376.1,MGI:MGI:3036258	chromodomain helicase DNA binding protein 5	GO:1901798,GO:0042826,GO:0007283,GO:0003677,GO:0043967,GO:0007399,GO:0003682,GO:0045595,GO:0008285,GO:0004386,GO:0046872,GO:0005515,GO:0005524,GO:0005634,GO:0016581,GO:0005654,GO:0060850,GO:0016607,GO:0005829,GO:0016787,GO:0006325,GO:0061628,GO:0021895,GO:0006351,GO:0000166,GO:0030154,GO:0006355,GO:0000785,GO:0098532,GO:0035093,GO:0006366,GO:0000792	positive regulation of signal transduction by p53 class mediator|histone deacetylase binding|spermatogenesis|DNA binding|histone H4 acetylation|nervous system development|chromatin binding|regulation of cell differentiation|negative regulation of cell proliferation|helicase activity|metal ion binding|protein binding|ATP binding|nucleus|NuRD complex|nucleoplasm|regulation of transcription involved…
Chek1	67.549	101.254	33.8438	2.99182	1.58102	7.74632e-05	0.000696719	Up	0.638372	0.801014	0.169425	0.18833	GeneID:12649,Genbank:NM_007691.5,MGI:MGI:1202065	checkpoint kinase 1	GO:0004672,GO:0004674,GO:0005515,GO:0005524,GO:0005634,GO:0006915,GO:0006974,GO:0005654,GO:0006975,GO:0006997,GO:0007049,GO:0007093,GO:0042127,GO:0010468,GO:0043231,GO:0010569,GO:0045787,GO:0010767,GO:0045839,GO:0046602,GO:0048096,GO:0072425,GO:0000077,GO:1902742,GO:2000279,GO:2000615,GO:0000086,GO:0000166,GO:0000781,GO:0000785,GO:0000794,GO:0001833,GO:0005657,GO:0005737,GO:0005813,GO:0005856,GO:…	protein kinase activity|protein serine/threonine kinase activity|protein binding|ATP binding|nucleus|apoptotic process|cellular response to DNA damage stimulus|nucleoplasm|DNA damage induced protein phosphorylation|nucleus organization|cell cycle|mitotic cell cycle checkpoint|regulation of cell proliferation|regulation of gene expression|intracellular membrane-bounded organelle|regulation of doub…	mmu04110,mmu04115,mmu04218,mmu05203,mmu05166	Cell cycle|p53 signaling pathway|Cellular senescence|Viral carcinogenesis|HTLV-I infection
Chgb	8.00984	14.739	1.28068	11.5088	3.52466	0.006529	0.0309732	Up	0.139365	0.129485	0.0185473	0	GeneID:12653,Genbank:NM_007694.4,MGI:MGI:88395	chromogranin B	GO:0005515,GO:0005576,GO:0030141	protein binding|extracellular region|secretory granule
Chmp7	3966.79	5461.85	2471.72	2.20974	1.14387	1.88438e-09	4.21338e-08	Up	65.8852	69.0694	22.6459	23.4595	GeneID:105513,Genbank:NM_134078.4,MGI:MGI:1913922	charged multivesicular body protein 7	GO:0005634,GO:0005635,GO:0005737,GO:0005829,GO:0006997,GO:0007034,GO:0007080,GO:0008565,GO:0010458,GO:0015031,GO:0031468,GO:0000785,GO:0045324,GO:0000815,GO:0071168,GO:0000920	nucleus|nuclear envelope|cytoplasm|cytosol|nucleus organization|vacuolar transport|mitotic metaphase plate congression|protein transporter activity|exit from mitosis|protein transport|nuclear envelope reassembly|chromatin|late endosome to vacuole transport|ESCRT III complex|protein localization to chromatin|cell separation after cytokinesis	mmu04144,mmu04217	Endocytosis|Necroptosis
Chp2	408.86	747.285	70.4342	10.6097	3.40731	7.57156e-39	2.07925e-36	Up	14.6286	17.6912	0.876259	1.32515	GeneID:70261,Genbank:XM_011241899.1,MGI:MGI:1917511	calcineurin-like EF hand protein 2	GO:0005886,GO:0006814,GO:0006885,GO:0008284,GO:0010922,GO:0015031,GO:0016020,GO:0042307,GO:0045944,GO:0046872,GO:0070886,GO:0005509,GO:0071277,GO:0005634,GO:0005737	plasma membrane|sodium ion transport|regulation of pH|positive regulation of cell proliferation|positive regulation of phosphatase activity|protein transport|membrane|positive regulation of protein import into nucleus|positive regulation of transcription by RNA polymerase II|metal ion binding|positive regulation of calcineurin-NFAT signaling cascade|calcium ion binding|cellular response to calciu…
Chrm4	7.18752	13.7997	0.575333	23.9856	4.5841	0.00381696	0.0198918	Up	0.0822665	0.164829	0	0.0081139	GeneID:12672,Genbank:XM_011239271.2,MGI:MGI:88399	cholinergic receptor, muscarinic 4	GO:0045211,GO:0016907,GO:0005737,GO:0005886,GO:0030054,GO:0005887,GO:0007165,GO:0007186,GO:0007197,GO:0032279,GO:0007207,GO:0040012,GO:0007271,GO:0042383,GO:0014069,GO:0043025,GO:0016020,GO:0004871,GO:0043679,GO:0004930,GO:0045202,GO:0016021,GO:0005085	postsynaptic membrane|G-protein coupled acetylcholine receptor activity|cytoplasm|plasma membrane|cell junction|integral component of plasma membrane|signal transduction|G-protein coupled receptor signaling pathway|adenylate cyclase-inhibiting G-protein coupled acetylcholine receptor signaling pathway|asymmetric synapse|phospholipase C-activating G-protein coupled acetylcholine receptor signaling…	mmu04080,mmu04810,mmu04725	Neuroactive ligand-receptor interaction|Regulation of actin cytoskeleton|Cholinergic synapse
Chrna2	586.213	960.12	212.307	4.52232	2.17706	6.2029e-22	5.44385e-20	Up	6.28593	7.65253	1.3158	1.05964	GeneID:110902,Genbank:XM_006518436.3,MGI:MGI:87886	cholinergic receptor, nicotinic, alpha polypeptide 2 (neuronal)	GO:0051291,GO:0042166,GO:0015464,GO:0005230,GO:0071944,GO:0016020,GO:0005886,GO:0098655,GO:0016021,GO:0005887,GO:0042391,GO:0005892,GO:0006811,GO:0007165,GO:0022848,GO:0043005,GO:0007268,GO:0045202,GO:0030054,GO:0007271,GO:0034220,GO:0007274,GO:0004888,GO:0045211,GO:0008144,GO:0005216,GO:0050877,GO:0035094	protein heterooligomerization|acetylcholine binding|acetylcholine receptor activity|extracellular ligand-gated ion channel activity|cell periphery|membrane|plasma membrane|cation transmembrane transport|integral component of membrane|integral component of plasma membrane|regulation of membrane potential|acetylcholine-gated channel complex|ion transport|signal transduction|acetylcholine-gated cati…	mmu04080	Neuroactive ligand-receptor interaction
Ciart	31.6862	44.1166	19.2557	2.29109	1.19604	0.0297555	0.10563	Up	0.339737	0.445154	0.143365	0.16166	GeneID:229599,Genbank:XM_006501374.3,MGI:MGI:2684975	circadian associated repressor of transcription	GO:0005515,GO:0005634,GO:0006351,GO:0006355,GO:0032922,GO:0045475,GO:0045892,GO:0048511,GO:0070888,GO:0000976,GO:0001046	protein binding|nucleus|transcription, DNA-templated|regulation of transcription, DNA-templated|circadian regulation of gene expression|locomotor rhythm|negative regulation of transcription, DNA-templated|rhythmic process|E-box binding|transcription regulatory region sequence-specific DNA binding|core promoter sequence-specific DNA binding
Cidea	20.7912	36.2094	5.37301	6.73912	2.75256	0.000206692	0.00163986	Up	1.17443	0.848835	0.0841838	0.156636	GeneID:12683,Genbank:NM_007702.2,MGI:MGI:1270845	cell death-inducing DNA fragmentation factor, alpha subunit-like effector A	GO:1900118,GO:0019915,GO:0005634,GO:1902510,GO:0030512,GO:0005737,GO:0032720,GO:0005739,GO:0005740,GO:0005811,GO:0035634,GO:0006351,GO:0042803,GO:0006355,GO:0042981,GO:0006629,GO:0050710,GO:0006915,GO:0001659,GO:0050995,GO:0008219,GO:0005515,GO:0010890,GO:0005622	negative regulation of execution phase of apoptosis|lipid storage|nucleus|regulation of apoptotic DNA fragmentation|negative regulation of transforming growth factor beta receptor signaling pathway|cytoplasm|negative regulation of tumor necrosis factor production|mitochondrion|mitochondrial envelope|lipid droplet|response to stilbenoid|transcription, DNA-templated|protein homodimerization activit…
Cidec	828.618	1489.7	167.538	8.89168	3.15246	5.71873e-38	1.35232e-35	Up	24.3397	29.7613	1.95719	2.70912	GeneID:14311,Genbank:NM_001301295.1,MGI:MGI:95585	cell death-inducing DFFA-like effector c	GO:0005811,GO:0005829,GO:0006351,GO:0006355,GO:0006915,GO:0034389,GO:0042981,GO:0097194,GO:0005622,GO:0005634,GO:0005783	lipid droplet|cytosol|transcription, DNA-templated|regulation of transcription, DNA-templated|apoptotic process|lipid particle organization|regulation of apoptotic process|execution phase of apoptosis|intracellular|nucleus|endoplasmic reticulum
Ckap2	70.6211	137.66	3.58201	38.431	5.2642	1.64502e-12	5.48105e-11	Up	0.949095	1.48557	0.019996	0.0381198	GeneID:80986,Genbank:XM_006509226.3,MGI:MGI:1931797	cytoskeleton associated protein 2	GO:0005813,GO:0005829,GO:0005856,GO:0005874,GO:0005881,GO:0006915,GO:0007026,GO:0007049,GO:0015630,GO:0045944,GO:0000281,GO:0003674,GO:0005737	centrosome|cytosol|cytoskeleton|microtubule|cytoplasmic microtubule|apoptotic process|negative regulation of microtubule depolymerization|cell cycle|microtubule cytoskeleton|positive regulation of transcription by RNA polymerase II|mitotic cytokinesis|molecular_function|cytoplasm
Ckap2l	38.3279	64.8241	11.8317	5.47886	2.45388	0.0338595	0.116761	Up	0.249939	0.585481	0.0368112	0.0910717	GeneID:70466,Genbank:XM_006500158.3,MGI:MGI:1917716	cytoskeleton associated protein 2-like	GO:0005829,GO:0005856,GO:0008150,GO:0072686,GO:0003674,GO:0005737,GO:0005813	cytosol|cytoskeleton|biological_process|mitotic spindle|molecular_function|cytoplasm|centrosome
Cks1b	174.783	247.43	102.136	2.42256	1.27653	0.00021407	0.00169208	Up	16.8617	14.2131	6.06186	3.38188	GeneID:54124,Genbank:NM_016904.1,MGI:MGI:1889208	CDC28 protein kinase 1b	GO:0061575,GO:0007346,GO:0008283,GO:0009790,GO:0016538,GO:0019005,GO:0019901,GO:0032147,GO:0042393,GO:0043130,GO:0044772,GO:0045737,GO:0000307,GO:0045893,GO:0006355,GO:0051301,GO:0007049	cyclin-dependent protein serine/threonine kinase activator activity|regulation of mitotic cell cycle|cell proliferation|embryo development|cyclin-dependent protein serine/threonine kinase regulator activity|SCF ubiquitin ligase complex|protein kinase binding|activation of protein kinase activity|histone binding|ubiquitin binding|mitotic cell cycle phase transition|positive regulation of cyclin-de…	mmu05200,mmu05222	Pathways in cancer|Small cell lung cancer
Clasp1	976.107	1308.48	643.737	2.03263	1.02335	7.07204e-07	1.01099e-05	Up	4.06547	4.0244	1.46355	1.65084	GeneID:76707,Genbank:NM_001293300.1,MGI:MGI:1923957	CLIP associating protein 1	GO:0005813,GO:0005828,GO:0005856,GO:0005874,GO:0005876,GO:0005881,GO:0010634,GO:0005925,GO:0010717,GO:0005938,GO:0030953,GO:0006903,GO:0030981,GO:0031023,GO:0031111,GO:0031592,GO:1904261,GO:0034453,GO:0040001,GO:0043515,GO:0000226,GO:0000775,GO:0000776,GO:0001578,GO:0002162,GO:0005515,GO:0005694,GO:0005737,GO:0005794,GO:0007020,GO:0007026,GO:0007030,GO:0007049,GO:0007052,GO:0008017,GO:0045180,GO:…	centrosome|kinetochore microtubule|cytoskeleton|microtubule|spindle microtubule|cytoplasmic microtubule|positive regulation of epithelial cell migration|focal adhesion|regulation of epithelial to mesenchymal transition|cell cortex|astral microtubule organization|vesicle targeting|cortical microtubule cytoskeleton|microtubule organizing center organization|negative regulation of microtubule polyme…
Clcf1	201.615	362.982	40.2471	9.01883	3.17294	1.98836e-25	2.24197e-23	Up	5.00391	5.36689	0.558648	0.421718	GeneID:56708,Genbank:NM_001310038.2,MGI:MGI:1930088	cardiotrophin-like cytokine factor 1	GO:0005515,GO:0005576,GO:0005615,GO:0005622,GO:0007166,GO:0050727,GO:0007259,GO:0051466,GO:0008284,GO:0051896,GO:0030183,GO:0070372,GO:0097058,GO:0097059,GO:2000672,GO:0002639,GO:0002830,GO:0005102,GO:0005125,GO:0005127,GO:0030890,GO:0042531,GO:0043524,GO:0046982,GO:0048295,GO:0048711	protein binding|extracellular region|extracellular space|intracellular|cell surface receptor signaling pathway|regulation of inflammatory response|JAK-STAT cascade|positive regulation of corticotropin-releasing hormone secretion|positive regulation of cell proliferation|regulation of protein kinase B signaling|B cell differentiation|regulation of ERK1 and ERK2 cascade|CRLF-CLCF1 complex|CNTFR-CLC…	mmu04060	Cytokine-cytokine receptor interaction
Clcn5	565.997	831.957	300.037	2.77285	1.47137	4.54542e-11	1.28342e-09	Up	3.02323	2.84599	0.684443	0.891192	GeneID:12728,Genbank:XM_011247442.1,MGI:MGI:99486	chloride channel, voltage-sensitive 5	GO:0016020,GO:0005254,GO:0016021,GO:0005524,GO:0042802,GO:0005768,GO:0005794,GO:0005829,GO:0045177,GO:0005886,GO:0005887,GO:0055085,GO:0006811,GO:1902476,GO:0006821,GO:0000166,GO:0006897,GO:0005247,GO:0015297	membrane|chloride channel activity|integral component of membrane|ATP binding|identical protein binding|endosome|Golgi apparatus|cytosol|apical part of cell|plasma membrane|integral component of plasma membrane|transmembrane transport|ion transport|chloride transmembrane transport|chloride transport|nucleotide binding|endocytosis|voltage-gated chloride channel activity|antiporter activity
Clgn	6.78687	11.7827	1.791	6.57885	2.71784	0.0427778	0.140538	Up	0.052297	0.0786823	0.00651529	0.0123956	GeneID:12745,Genbank:XM_011248296.2,MGI:MGI:107472	calmegin	GO:0065003,GO:0005783,GO:0006457,GO:0007275,GO:0007283,GO:0007338,GO:0007339,GO:0016020,GO:0016021,GO:0030154,GO:0044183,GO:0005509,GO:0051082,GO:0005515,GO:0051321,GO:0005635	protein-containing complex assembly|endoplasmic reticulum|protein folding|multicellular organism development|spermatogenesis|single fertilization|binding of sperm to zona pellucida|membrane|integral component of membrane|cell differentiation|protein binding involved in protein folding|calcium ion binding|unfolded protein binding|protein binding|meiotic cell cycle|nuclear envelope
Cln6	661.846	1170.61	153.08	7.64704	2.9349	1.26906e-18	8.03234e-17	Up	19.3969	25.8291	1.8026	2.71075	GeneID:76524,Genbank:NM_001033175.2,MGI:MGI:2159324	ceroid-lipofuscinosis, neuronal 6	GO:0030203,GO:0005783,GO:0031987,GO:0042803,GO:0005788,GO:0007040,GO:0007042,GO:0044265,GO:0007601,GO:0045862,GO:0008203,GO:0001573,GO:0016020	glycosaminoglycan metabolic process|endoplasmic reticulum|locomotion involved in locomotory behavior|protein homodimerization activity|endoplasmic reticulum lumen|lysosome organization|lysosomal lumen acidification|cellular macromolecule catabolic process|visual perception|positive regulation of proteolysis|cholesterol metabolic process|ganglioside metabolic process|membrane
Cmas	1915.58	2570.05	1261.11	2.03793	1.02711	1.22042e-07	2.01736e-06	Up	47.369	57.8985	19.7124	17.8893	GeneID:12764,Genbank:NM_009908.2,MGI:MGI:1337124	cytidine monophospho-N-acetylneuraminic acid synthetase	GO:0008781,GO:0016740,GO:0016779,GO:0005634,GO:0006055	N-acylneuraminate cytidylyltransferase activity|transferase activity|nucleotidyltransferase activity|nucleus|CMP-N-acetylneuraminate biosynthetic process	mmu00520	Amino sugar and nucleotide sugar metabolism
Cnnm1	135.486	219.024	51.9488	4.21614	2.07592	6.68088e-10	1.58867e-08	Up	0.807148	1.09723	0.154534	0.200799	GeneID:83674,Genbank:XM_006527480.3,MGI:MGI:1891366	cyclin M1	GO:0008150,GO:0016020,GO:0016021,GO:0030425,GO:0043025,GO:0003674,GO:0005886,GO:0006811	biological_process|membrane|integral component of membrane|dendrite|neuronal cell body|molecular_function|plasma membrane|ion transport
Cntnap5b	4.05402	8.10803	0	#DIV/0!	#DIV/0!	0.0184925	0.0724967	Up	0.0129545	0.0290061	0	0	GeneID:241175,Genbank:XM_006529594.3,MGI:MGI:3664583	contactin associated protein-like 5B	GO:0007155,GO:0016020,GO:0016021	cell adhesion|membrane|integral component of membrane
Col11a2	171.152	299.95	42.3535	7.08206	2.82417	1.37005e-19	9.67905e-18	Up	1.0975	1.30605	0.11163	0.122708	GeneID:12815,Genbank:XM_006523559.3,MGI:MGI:88447	collagen, type XI, alpha 2	GO:0005201,GO:0005576,GO:0005578,GO:0005581,GO:0007605,GO:0030199,GO:0046872,GO:0048705,GO:0051216,GO:0001501,GO:0060021,GO:0001894,GO:0060023,GO:0002062	extracellular matrix structural constituent|extracellular region|proteinaceous extracellular matrix|collagen trimer|sensory perception of sound|collagen fibril organization|metal ion binding|skeletal system morphogenesis|cartilage development|skeletal system development|roof of mouth development|tissue homeostasis|soft palate development|chondrocyte differentiation	mmu04974	Protein digestion and absorption
Col22a1	51.9385	85.837	18.04	4.75814	2.2504	1.33132e-06	1.79755e-05	Up	0.259031	0.290991	0.0268785	0.0412592	GeneID:69700,Genbank:XM_006521382.3,MGI:MGI:1916950	collagen, type XXII, alpha 1	GO:0003674,GO:0005575,GO:0008150	molecular_function|cellular_component|biological_process	mmu04974	Protein digestion and absorption
Col7a1	131.44	210.041	52.8395	3.97508	1.99098	6.90231e-10	1.63447e-08	Up	0.382707	0.425575	0.06482	0.118446	GeneID:12836,Genbank:XM_006511935.3,MGI:MGI:88462	collagen, type VII, alpha 1	GO:0005581,GO:0005604,GO:0007155,GO:0010466,GO:0030414,GO:0042802,GO:0004867,GO:0005576,GO:0005578	collagen trimer|basement membrane|cell adhesion|negative regulation of peptidase activity|peptidase inhibitor activity|identical protein binding|serine-type endopeptidase inhibitor activity|extracellular region|proteinaceous extracellular matrix	mmu04974	Protein digestion and absorption
Colq	14.4541	26.5418	2.36634	11.2164	3.48754	0.000254214	0.00196115	Up	0.191051	0.226647	0.00869694	0.0163671	GeneID:382864,Genbank:XM_006519194.1,MGI:MGI:1338761	collagen-like tail subunit (single strand of homotrimer) of asymmetric acetylcholinesterase	GO:0030054,GO:0031594,GO:0042135,GO:0045202,GO:0071340,GO:0090150,GO:0005515,GO:0005581,GO:0008582	cell junction|neuromuscular junction|neurotransmitter catabolic process|synapse|skeletal muscle acetylcholine-gated channel clustering|establishment of protein localization to membrane|protein binding|collagen trimer|regulation of synaptic growth at neuromuscular junction
Coq10b	817.19	1190.25	444.133	2.67994	1.4222	2.9781e-08	5.56588e-07	Up	23.6462	28.5338	5.36153	8.82684	GeneID:67876,Genbank:NM_001039710.1,MGI:MGI:1915126	coenzyme Q10B	GO:0006744,GO:0016020,GO:0045333,GO:0048039,GO:0005739,GO:0005743	ubiquinone biosynthetic process|membrane|cellular respiration|ubiquinone binding|mitochondrion|mitochondrial inner membrane
Coro6	354.393	692.082	16.7041	41.4319	5.37267	1.8757e-38	4.83874e-36	Up	3.36949	4.7672	0.128184	0.0513794	GeneID:216961,Genbank:XM_006532938.2,MGI:MGI:2183448	coronin 6	GO:0015629,GO:0030036,GO:0051015	actin cytoskeleton|actin cytoskeleton organization|actin filament binding
Cpne5	9.94412	18.6726	1.21567	15.3599	3.9411	0.00149203	0.00910184	Up	0.076492	0.140095	0.00628955	0	GeneID:240058,Genbank:NM_153166.2,MGI:MGI:2385908	copine V	GO:0043005,GO:0043025,GO:1903861,GO:0003674,GO:0030154,GO:0042995	neuron projection|neuronal cell body|positive regulation of dendrite extension|molecular_function|cell differentiation|cell projection
Cpt1c	23.9918	36.8475	11.136	3.30885	1.72633	0.00599461	0.028897	Up	0.200844	0.378449	0.0929756	0.0624686	GeneID:78070,Genbank:NM_001252470.1,MGI:MGI:2446526	carnitine palmitoyltransferase 1c	GO:0042995,GO:0005783,GO:0045202,GO:0005789,GO:0006629,GO:0006631,GO:0009437,GO:0016020,GO:0016021,GO:0016740,GO:0016746,GO:0030054,GO:0030424,GO:0004095,GO:0030425,GO:0005739,GO:0032281,GO:0005741	cell projection|endoplasmic reticulum|synapse|endoplasmic reticulum membrane|lipid metabolic process|fatty acid metabolic process|carnitine metabolic process|membrane|integral component of membrane|transferase activity|transferase activity, transferring acyl groups|cell junction|axon|carnitine O-palmitoyltransferase activity|dendrite|mitochondrion|AMPA glutamate receptor complex|mitochondrial out…	mmu00071,mmu04152,mmu04922,mmu04920,mmu03320,mmu04714	Fatty acid degradation|AMPK signaling pathway|Glucagon signaling pathway|Adipocytokine signaling pathway|PPAR signaling pathway|Thermogenesis
Crb2	15.4301	28.5588	2.30133	12.4097	3.63339	0.00011348	0.00096751	Up	0.142361	0.207318	0	0.0230438	GeneID:241324,Genbank:NM_001163566.1,MGI:MGI:2679260	crumbs family member 2	GO:0016324,GO:0005509,GO:0019828,GO:0005515,GO:0019899,GO:0005886,GO:0007157,GO:0007275,GO:0007369,GO:0030513,GO:0010470,GO:0032991,GO:0010718,GO:0045197,GO:0010951,GO:0045199,GO:0014028,GO:0001707,GO:0055111,GO:0016020,GO:0001756,GO:0072358,GO:0016021,GO:0005044	apical plasma membrane|calcium ion binding|aspartic-type endopeptidase inhibitor activity|protein binding|enzyme binding|plasma membrane|heterophilic cell-cell adhesion via plasma membrane cell adhesion molecules|multicellular organism development|gastrulation|positive regulation of BMP signaling pathway|regulation of gastrulation|protein-containing complex|positive regulation of epithelial to me…	mmu04390	Hippo signaling pathway
Crim1	917.195	1349.03	485.358	2.77946	1.4748	1.6231e-12	5.4186e-11	Up	8.0779	8.654	2.22596	2.27172	GeneID:50766,Genbank:XM_006524601.3,MGI:MGI:1354756	cysteine rich transmembrane BMP regulator 1 (chordin like)	GO:0005520,GO:0005576,GO:0016020,GO:0016021,GO:0030165,GO:0001558,GO:0004857,GO:0004867	insulin-like growth factor binding|extracellular region|membrane|integral component of membrane|PDZ domain binding|regulation of cell growth|enzyme inhibitor activity|serine-type endopeptidase inhibitor activity
Crtc1	528.624	748.347	308.901	2.42261	1.27657	9.25065e-09	1.85952e-07	Up	3.51382	4.12475	1.26172	1.21232	GeneID:382056,Genbank:XM_011242311.2,MGI:MGI:2142523	CREB regulated transcription coactivator 1	GO:0048511,GO:0030425,GO:0005654,GO:0051289,GO:0032793,GO:0005737,GO:0097009,GO:1900006,GO:0005829,GO:0005886,GO:0006351,GO:0043025,GO:0006355,GO:1900273,GO:0043153,GO:0007613,GO:1902631,GO:0045202,GO:0008140,GO:0045944,GO:0005634,GO:0008152,GO:0016604	rhythmic process|dendrite|nucleoplasm|protein homotetramerization|positive regulation of CREB transcription factor activity|cytoplasm|energy homeostasis|positive regulation of dendrite development|cytosol|plasma membrane|transcription, DNA-templated|neuronal cell body|regulation of transcription, DNA-templated|positive regulation of long-term synaptic potentiation|entrainment of circadian clock b…	mmu05166	HTLV-I infection
Cspg4	29.9574	54.9221	4.99269	11.0005	3.4595	1.21183e-07	2.00511e-06	Up	0.245735	0.228169	0.0248694	0.0077321	GeneID:121021,Genbank:NM_139001.2,MGI:MGI:2153093	chondroitin sulfate proteoglycan 4	GO:0016322,GO:0005515,GO:0016477,GO:0005518,GO:0019901,GO:0005886,GO:0006954,GO:0007165,GO:0007169,GO:0030154,GO:0007275,GO:0031012,GO:0008283,GO:0035556,GO:0008347,GO:0042995,GO:0010977,GO:0000187,GO:0048771,GO:0016020,GO:0001525,GO:0050731,GO:0016021,GO:0004871	neuron remodeling|protein binding|cell migration|collagen binding|protein kinase binding|plasma membrane|inflammatory response|signal transduction|transmembrane receptor protein tyrosine kinase signaling pathway|cell differentiation|multicellular organism development|extracellular matrix|cell proliferation|intracellular signal transduction|glial cell migration|cell projection|negative regulation …
Ctps	937.078	1698.91	175.242	9.69469	3.27719	2.50211e-47	1.15138e-44	Up	13.4512	14.0545	1.13623	1.05854	GeneID:51797,Genbank:NM_016748.2,MGI:MGI:1858304	cytidine 5'-triphosphate synthase	GO:0005524,GO:0006221,GO:0006241,GO:0006541,GO:0016874,GO:0042098,GO:0042100,GO:0042802,GO:0000166,GO:0002376,GO:0003883	ATP binding|pyrimidine nucleotide biosynthetic process|CTP biosynthetic process|glutamine metabolic process|ligase activity|T cell proliferation|B cell proliferation|identical protein binding|nucleotide binding|immune system process|CTP synthase activity	mmu00240	Pyrimidine metabolism
Ctps2	1667.73	2375.69	959.765	2.47528	1.30759	3.9895e-11	1.13587e-09	Up	10.4002	11.9901	3.31006	3.44521	GeneID:55936,Genbank:XM_006528911.2,MGI:MGI:1933185	cytidine 5'-triphosphate synthase 2	GO:0005739,GO:0006221,GO:0006241,GO:0006541,GO:0016874,GO:0000166,GO:0003883,GO:0005524	mitochondrion|pyrimidine nucleotide biosynthetic process|CTP biosynthetic process|glutamine metabolic process|ligase activity|nucleotide binding|CTP synthase activity|ATP binding	mmu00240	Pyrimidine metabolism
Ctr9	2421.47	3554.02	1288.92	2.75736	1.46329	7.86659e-14	3.079e-12	Up	19.7409	23.3074	5.38127	6.34114	GeneID:22083,Genbank:NM_009431.2,MGI:MGI:109345	CTR9 homolog, Paf1/RNA polymerase II complex component	GO:1900364,GO:0045638,GO:0016570,GO:0001826,GO:2000653,GO:0045944,GO:0016593,GO:0001829,GO:2001162,GO:0051569,GO:0001832,GO:2001168,GO:0051571,GO:0005515,GO:0005634,GO:0005654,GO:0019827,GO:0006351,GO:0006355,GO:0070102,GO:0032968,GO:0071222,GO:0033523,GO:0007259,GO:0000122,GO:0080182,GO:0035327,GO:0010390,GO:0000993,GO:0042169,GO:0016055,GO:0001711	negative regulation of mRNA polyadenylation|negative regulation of myeloid cell differentiation|histone modification|inner cell mass cell differentiation|regulation of genetic imprinting|positive regulation of transcription by RNA polymerase II|Cdc73/Paf1 complex|trophectodermal cell differentiation|positive regulation of histone H3-K79 methylation|regulation of histone H3-K4 methylation|blastocy…
Cxcl13	67.0051	92.4077	41.6025	2.2212	1.15134	0.00563584	0.0274152	Up	2.49323	2.79534	1.25851	0.510119	GeneID:55985,Genbank:NM_018866.2,MGI:MGI:1888499	chemokine (C-X-C motif) ligand 13	GO:0006955,GO:0007166,GO:0007186,GO:0007204,GO:0007267,GO:0008009,GO:0035768,GO:0035769,GO:0008201,GO:0042127,GO:0010820,GO:0042742,GO:0045236,GO:0046982,GO:0048018,GO:0048248,GO:0048535,GO:0002518,GO:0002690,GO:0005125,GO:0005576,GO:0005615,GO:0006935,GO:0006952,GO:0006954,GO:0017134,GO:0031724,GO:0031735,GO:0032496,GO:0033625,GO:0033634,GO:0070098,GO:0035754,GO:0090630,GO:2000545	immune response|cell surface receptor signaling pathway|G-protein coupled receptor signaling pathway|positive regulation of cytosolic calcium ion concentration|cell-cell signaling|chemokine activity|endothelial cell chemotaxis to fibroblast growth factor|B cell chemotaxis across high endothelial venule|heparin binding|regulation of cell proliferation|positive regulation of T cell chemotaxis|defen…	mmu04060,mmu04062	Cytokine-cytokine receptor interaction|Chemokine signaling pathway
Cybrd1	4.90296	9.80593	0	#DIV/0!	#DIV/0!	0.00758566	0.035077	Up	0.0638285	0.0677056	0	0	GeneID:73649,Genbank:NM_028593.2,MGI:MGI:2654575	cytochrome b reductase 1	GO:0016020,GO:0016021,GO:0016491,GO:0031526,GO:0046872,GO:0055114,GO:0000293,GO:0005765,GO:0010039	membrane|integral component of membrane|oxidoreductase activity|brush border membrane|metal ion binding|oxidation-reduction process|ferric-chelate reductase activity|lysosomal membrane|response to iron ion	mmu04978	Mineral absorption
Cyp1a1	2033.86	3963.31	104.408	37.9599	5.2464	3.71449e-28	5.01928e-26	Up	36.5791	50.0365	0.757788	0.942477	GeneID:13076,Genbank:NM_009992.4,MGI:MGI:88588	cytochrome P450, family 1, subfamily a, polypeptide 1	GO:0006778,GO:0008202,GO:0008395,GO:0009308,GO:0009404,GO:0009636,GO:0009804,GO:0020037,GO:0009812,GO:0032451,GO:0016020,GO:0042904,GO:0016491,GO:0043231,GO:0046483,GO:0046872,GO:0050665,GO:0055114,GO:0070330,GO:0002933,GO:0003824,GO:0004497,GO:0005506,GO:0005737,GO:0005739,GO:0005783,GO:0016679,GO:0016705,GO:0016711,GO:0016712,GO:0017143,GO:0017144,GO:0070576,GO:0018894,GO:0071407,GO:0019341,GO:…	porphyrin-containing compound metabolic process|steroid metabolic process|steroid hydroxylase activity|amine metabolic process|toxin metabolic process|response to toxic substance|coumarin metabolic process|heme binding|flavonoid metabolic process|demethylase activity|membrane|9-cis-retinoic acid biosynthetic process|oxidoreductase activity|intracellular membrane-bounded organelle|heterocycle meta…	mmu00140,mmu00380,mmu00830,mmu00980,mmu04913,mmu05204	Steroid hormone biosynthesis|Tryptophan metabolism|Retinol metabolism|Metabolism of xenobiotics by cytochrome P450|Ovarian Steroidogenesis|Chemical carcinogenesis
Cyp21a1	88.9539	164.34	13.5674	12.1129	3.59847	1.78681e-06	2.3591e-05	Up	1.76571	3.45114	0.206087	0.0961195	GeneID:13079,Genbank:NM_009995.2,MGI:MGI:88591	cytochrome P450, family 21, subfamily a, polypeptide 1	GO:0043231,GO:0005506,GO:0046872,GO:0005783,GO:0055114,GO:0006694,GO:0006700,GO:0006705,GO:0008202,GO:0008289,GO:0008395,GO:0016020,GO:0016491,GO:0016705,GO:0004497,GO:0020037,GO:0004509,GO:0042448,GO:0005496	intracellular membrane-bounded organelle|iron ion binding|metal ion binding|endoplasmic reticulum|oxidation-reduction process|steroid biosynthetic process|C21-steroid hormone biosynthetic process|mineralocorticoid biosynthetic process|steroid metabolic process|lipid binding|steroid hydroxylase activity|membrane|oxidoreductase activity|oxidoreductase activity, acting on paired donors, with incorpo…	mmu00140,mmu04925,mmu04927,mmu04934	Steroid hormone biosynthesis|Aldosterone synthesis and secretion|Cortisol synthesis and secretion|Cushing's syndrome
Cyp26a1	592.979	995.76	190.197	5.2354	2.3883	1.73659e-07	8.22253e-06	Up	29.11	14.5082	3.55694	5.67825	GeneID:13082,Genbank:XM_017318053.1,MGI:MGI:1096359	cytochrome P450, family 26, subfamily a, polypeptide 1	GO:0046872,GO:0016491,GO:0005506,GO:0048384,GO:0016705,GO:0005783,GO:0055114,GO:0016709,GO:0006805,GO:0007417,GO:0008401,GO:0020037,GO:0009952,GO:0071300,GO:0034653,GO:0042573,GO:0014032,GO:0016020,GO:0001972,GO:0016125,GO:0004497,GO:0043231	metal ion binding|oxidoreductase activity|iron ion binding|retinoic acid receptor signaling pathway|oxidoreductase activity, acting on paired donors, with incorporation or reduction of molecular oxygen|endoplasmic reticulum|oxidation-reduction process|oxidoreductase activity, acting on paired donors, with incorporation or reduction of molecular oxygen, NAD(P)H as one donor, and incorporation of o…	mmu00830	Retinol metabolism
Cyp2a4	113269	162816	63721.6	2.55511	1.35339	4.83432e-13	1.72658e-11	Up	3057.67	3140.3	818.505	1037.3	GeneID:13086,Genbank:NM_009997.2,MGI:MGI:88596	cytochrome P450, family 2, subfamily a, polypeptide 4	GO:0055114,GO:0006805,GO:0008389,GO:0008392,GO:0008395,GO:0009804,GO:0016712,GO:0019373,GO:0019899,GO:0020037,GO:0035634,GO:0005737,GO:0042738,GO:0005881,GO:0043231,GO:0006082	oxidation-reduction process|xenobiotic metabolic process|coumarin 7-hydroxylase activity|arachidonic acid epoxygenase activity|steroid hydroxylase activity|coumarin metabolic process|oxidoreductase activity, acting on paired donors, with incorporation or reduction of molecular oxygen, reduced flavin or flavoprotein as one donor, and incorporation of one atom of oxygen|epoxygenase P450 pathway|enz…	mmu00830	Retinol metabolism
Cyp2a5	406747	654917	158576	4.12998	2.04613	5.86519e-27	7.28911e-25	Up	11557.7	11575	1910.6	2494.65	GeneID:13087,Genbank:NM_007812.4,MGI:MGI:88597	cytochrome P450, family 2, subfamily a, polypeptide 5	GO:0043231,GO:0006805,GO:0055114,GO:0008389,GO:0071276,GO:0008392,GO:0008395,GO:0009804,GO:0016712,GO:0019373,GO:0019899,GO:0020037,GO:0035634,GO:0005737,GO:0042168,GO:0005881,GO:0042738,GO:0006082	intracellular membrane-bounded organelle|xenobiotic metabolic process|oxidation-reduction process|coumarin 7-hydroxylase activity|cellular response to cadmium ion|arachidonic acid epoxygenase activity|steroid hydroxylase activity|coumarin metabolic process|oxidoreductase activity, acting on paired donors, with incorporation or reduction of molecular oxygen, reduced flavin or flavoprotein as one d…	mmu00830	Retinol metabolism
Cyp2b10	230.313	363.082	97.5428	3.72229	1.89619	1.99705e-10	5.19904e-09	Up	5.82862	5.48276	1.50626	0.607512	GeneID:13088,Genbank:NM_009999.4,MGI:MGI:88598	cytochrome P450, family 2, subfamily b, polypeptide 10	GO:0046872,GO:0017144,GO:0005783,GO:0055114,GO:0019373,GO:0006082,GO:0020037,GO:0006805,GO:0070330,GO:0008202,GO:0008392,GO:0008395,GO:0042180,GO:0016020,GO:0042738,GO:0016491,GO:0016705,GO:0004497,GO:0043231,GO:0016712,GO:0005506,GO:0005737	metal ion binding|drug metabolic process|endoplasmic reticulum|oxidation-reduction process|epoxygenase P450 pathway|organic acid metabolic process|heme binding|xenobiotic metabolic process|aromatase activity|steroid metabolic process|arachidonic acid epoxygenase activity|steroid hydroxylase activity|cellular ketone metabolic process|membrane|exogenous drug catabolic process|oxidoreductase activit…	mmu00140,mmu00590,mmu00830,mmu05204	Steroid hormone biosynthesis|Arachidonic acid metabolism|Retinol metabolism|Chemical carcinogenesis
Cyp2c55	188.362	290.041	86.6832	3.34599	1.74243	1.76167e-08	3.37773e-07	Up	3.07522	4.18278	0.713563	0.934176	GeneID:72082,Genbank:XM_006527355.1,MGI:MGI:1919332	cytochrome P450, family 2, subfamily c, polypeptide 55	GO:0071614,GO:0020037,GO:0005783,GO:0042738,GO:0006082,GO:0043231,GO:0006805,GO:0008392,GO:0008395,GO:0016020,GO:0016491,GO:0043651,GO:0016705,GO:0046872,GO:0016712,GO:0055114,GO:0019369,GO:0004497,GO:0019373,GO:0005506,GO:0070330,GO:0005737	linoleic acid epoxygenase activity|heme binding|endoplasmic reticulum|exogenous drug catabolic process|organic acid metabolic process|intracellular membrane-bounded organelle|xenobiotic metabolic process|arachidonic acid epoxygenase activity|steroid hydroxylase activity|membrane|oxidoreductase activity|linoleic acid metabolic process|oxidoreductase activity, acting on paired donors, with incorpor…	mmu00140,mmu00590,mmu00591,mmu00830,mmu04726,mmu04750,mmu05204	Steroid hormone biosynthesis|Arachidonic acid metabolism|Linoleic acid metabolism|Retinol metabolism|Serotonergic synapse|Inflammatory mediator regulation of TRP channels|Chemical carcinogenesis
Cyp2s1	31.3494	51.2474	11.4514	4.47522	2.16196	0.000190996	0.00152743	Up	0.622325	0.522624	0.0948025	0.111576	GeneID:74134,Genbank:NM_028775.3,MGI:MGI:1921384	cytochrome P450, family 2, subfamily s, polypeptide 1	GO:0042738,GO:0005783,GO:0043231,GO:0006082,GO:0006805,GO:0008392,GO:0008395,GO:0016020,GO:0016491,GO:0046872,GO:0016705,GO:0055114,GO:0016712,GO:0070330,GO:0019373,GO:0004497,GO:0020037,GO:0005506,GO:0005737	exogenous drug catabolic process|endoplasmic reticulum|intracellular membrane-bounded organelle|organic acid metabolic process|xenobiotic metabolic process|arachidonic acid epoxygenase activity|steroid hydroxylase activity|membrane|oxidoreductase activity|metal ion binding|oxidoreductase activity, acting on paired donors, with incorporation or reduction of molecular oxygen|oxidation-reduction pro…	mmu00830,mmu00980	Retinol metabolism|Metabolism of xenobiotics by cytochrome P450
Cyp2u1	264.997	406.44	123.553	3.2896	1.71791	2.90968e-11	8.45396e-10	Up	5.31566	5.5755	1.22759	1.10053	GeneID:71519,Genbank:NM_027816.3,MGI:MGI:1918769	cytochrome P450, family 2, subfamily u, polypeptide 1	GO:0043231,GO:0005783,GO:0006082,GO:0046872,GO:0006805,GO:0008395,GO:0016020,GO:0016021,GO:0016491,GO:0055114,GO:0016705,GO:0016712,GO:0070330,GO:0020037,GO:0004497,GO:0005506,GO:0042738,GO:0005737	intracellular membrane-bounded organelle|endoplasmic reticulum|organic acid metabolic process|metal ion binding|xenobiotic metabolic process|steroid hydroxylase activity|membrane|integral component of membrane|oxidoreductase activity|oxidation-reduction process|oxidoreductase activity, acting on paired donors, with incorporation or reduction of molecular oxygen|oxidoreductase activity, acting on …	mmu00590	Arachidonic acid metabolism
Cyp4a12a	2342.16	3246.18	1438.15	2.25719	1.17453	0.00376639	0.0196889	Up	41.4455	48.0463	20.9296	8.87977	GeneID:277753,Genbank:NM_177406.3,MGI:MGI:88612	cytochrome P450, family 4, subfamily a, polypeptide 12a	GO:0005783,GO:0016020,GO:0016491,GO:0016705,GO:0018685,GO:0020037,GO:0043231,GO:0046872,GO:0055114,GO:0070330,GO:0102116,GO:0004497,GO:0103002,GO:0005506,GO:0005615	endoplasmic reticulum|membrane|oxidoreductase activity|oxidoreductase activity, acting on paired donors, with incorporation or reduction of molecular oxygen|alkane 1-monooxygenase activity|heme binding|intracellular membrane-bounded organelle|metal ion binding|oxidation-reduction process|aromatase activity|laurate hydroxylase activity|monooxygenase activity|16-hydroxypalmitate dehydrogenase activ…	mmu00071,mmu00590,mmu00830,mmu03320,mmu04270,mmu04750	Fatty acid degradation|Arachidonic acid metabolism|Retinol metabolism|PPAR signaling pathway|Vascular smooth muscle contraction|Inflammatory mediator regulation of TRP channels
Cyp4a12b	1825.75	3502.73	148.777	23.5435	4.55726	2.67878e-30	4.10891e-28	Up	42.9523	56.2702	2.009	1.35557	GeneID:13118,Genbank:NM_172306.2,MGI:MGI:3611747	cytochrome P450, family 4, subfamily a, polypeptide 12B	GO:0055114,GO:0102116,GO:0103002,GO:0004497,GO:0005615,GO:0043231	oxidation-reduction process|laurate hydroxylase activity|16-hydroxypalmitate dehydrogenase activity|monooxygenase activity|extracellular space|intracellular membrane-bounded organelle	mmu00071,mmu00590,mmu00830,mmu03320,mmu04270,mmu04750	Fatty acid degradation|Arachidonic acid metabolism|Retinol metabolism|PPAR signaling pathway|Vascular smooth muscle contraction|Inflammatory mediator regulation of TRP channels
Cyp4a31	1763.52	2429.03	1098	2.21223	1.1455	0.000287312	0.00218187	Up	19.844	26.3187	6.96004	9.86113	GeneID:666168,Genbank:XM_006503279.2,MGI:MGI:3028580	cytochrome P450, family 4, subfamily a, polypeptide 31	GO:0016324,GO:0018685,GO:0043231,GO:0050051,GO:0005737,GO:0008391,GO:0008392	apical plasma membrane|alkane 1-monooxygenase activity|intracellular membrane-bounded organelle|leukotriene-B4 20-monooxygenase activity|cytoplasm|arachidonic acid monooxygenase activity|arachidonic acid epoxygenase activity	mmu00071,mmu00590,mmu00830,mmu03320,mmu04270,mmu04750	Fatty acid degradation|Arachidonic acid metabolism|Retinol metabolism|PPAR signaling pathway|Vascular smooth muscle contraction|Inflammatory mediator regulation of TRP channels
Cyp4f39	468.868	888.384	49.3516	18.0011	4.17001	6.94273e-55	5.13943e-52	Up	10.8535	13.1306	0.764499	0.224074	GeneID:320997,Genbank:XM_006524423.3,MGI:MGI:2445210	cytochrome P450, family 4, subfamily f, polypeptide 39	GO:0003674,GO:0005575,GO:0008150	molecular_function|cellular_component|biological_process
D130037M23Rik	107.688	156.058	59.3175	2.63089	1.39555	2.3605e-05	0.000241525	Up	2.24061	2.16883	0.730797	0.502328	GeneID:328330,Genbank:XM_006517803.3,MGI:MGI:3027005	RIKEN cDNA D130037M23 gene	GO:0003674,GO:0005575,GO:0008150	molecular_function|cellular_component|biological_process
D16Ertd472e	1193.9	1958.01	429.788	4.55575	2.18769	2.00342e-25	2.2441e-23	Up	10.5077	10.3794	1.48131	1.8866	GeneID:67102,Genbank:NM_001252440.1,MGI:MGI:1196400	DNA segment, Chr 16, ERATO Doi 472, expressed	GO:0021895,GO:0030154,GO:0060999,GO:0005515,GO:0005575,GO:0007399	cerebral cortex neuron differentiation|cell differentiation|positive regulation of dendritic spine development|protein binding|cellular_component|nervous system development
D330045A20Rik	128.462	235.628	21.297	11.0639	3.46778	4.04393e-15	1.76543e-13	Up	1.7527	1.3722	0.0656466	0.188993	GeneID:102871,Genbank:XM_006528474.2,MGI:MGI:2147848	RIKEN cDNA D330045A20 gene	GO:0005694,GO:2000042,GO:0003677,GO:0003697,GO:0005657	chromosome|negative regulation of double-strand break repair via homologous recombination|DNA binding|single-stranded DNA binding|replication fork
D630023F18Rik	8.90313	16.6556	1.15067	14.4747	3.85547	0.00285222	0.015608	Up	0.0711594	0.0763697	0	0.0193714	GeneID:98303,Genbank:NM_001285882.1,MGI:MGI:2138198	RIKEN cDNA D630023F18 gene	GO:0003674,GO:0005575,GO:0008150	molecular_function|cellular_component|biological_process
D630033O11Rik	21.7143	33.1929	10.2357	3.24286	1.69726	0.0116776	0.049918	Up	0.0772322	0.0481155	0.00799809	0.0380737	GeneID:235302,Genbank:XM_011242489.2,MGI:MGI:2685434	RIKEN cDNA D630033O11 gene	GO:0003674,GO:0005575,GO:0008150	molecular_function|cellular_component|biological_process
D630045J12Rik	1949.53	3291.23	607.826	5.41476	2.4369	7.24141e-33	1.35486e-30	Up	9.21638	9.48869	1.37015	1.26232	GeneID:330286,Genbank:NM_194061.2,MGI:MGI:2669829	RIKEN cDNA D630045J12 gene	GO:0016020,GO:0016021,GO:0003674,GO:0005575,GO:0008150	membrane|integral component of membrane|molecular_function|cellular_component|biological_process
Dact1	224.567	387.915	61.2191	6.3365	2.66369	5.26759e-08	9.40104e-07	Up	4.37007	3.17037	0.361049	0.523043	GeneID:59036,Genbank:NM_001190466.1,MGI:MGI:1891740	dishevelled-binding antagonist of beta-catenin 1	GO:0005737,GO:0007275,GO:0007399,GO:0008013,GO:0016055,GO:0021915,GO:0046329,GO:0030054,GO:0030111,GO:0048598,GO:0030177,GO:0048619,GO:0048813,GO:0050808,GO:2000095,GO:0051018,GO:2000134,GO:0000122,GO:0001085,GO:0001702,GO:0005080,GO:0005515,GO:0005634,GO:0005654,GO:0030178,GO:0030877,GO:0031647,GO:0032091,GO:0032092,GO:0042826,GO:0060070,GO:0045202,GO:0060828,GO:0045600,GO:0070097,GO:0045732,GO:…	cytoplasm|multicellular organism development|nervous system development|beta-catenin binding|Wnt signaling pathway|neural tube development|negative regulation of JNK cascade|cell junction|regulation of Wnt signaling pathway|embryonic morphogenesis|positive regulation of Wnt signaling pathway|embryonic hindgut morphogenesis|dendrite morphogenesis|synapse organization|regulation of Wnt signaling pa…
Dbf4	148.041	206.543	89.5405	2.3067	1.20583	0.00655035	0.0310399	Up	1.806	2.28229	0.37641	0.949528	GeneID:27214,Genbank:NM_001190717.1,MGI:MGI:1351328	DBF4 zinc finger	GO:0005634,GO:0006260,GO:0007049,GO:0007089,GO:0008270,GO:0016604,GO:0019901,GO:0031431,GO:0043539,GO:0045740,GO:0003676,GO:0046872,GO:0004674	nucleus|DNA replication|cell cycle|traversing start control point of mitotic cell cycle|zinc ion binding|nuclear body|protein kinase binding|Dbf4-dependent protein kinase complex|protein serine/threonine kinase activator activity|positive regulation of DNA replication|nucleic acid binding|metal ion binding|protein serine/threonine kinase activity	mmu04110	Cell cycle
Dcst2	15.3459	25.3838	5.308	4.78218	2.25767	0.0070025	0.032772	Up	0.0757195	0.107191	0.0119706	0.0226702	GeneID:329702,Genbank:XM_017319855.1,MGI:MGI:2685606	DC-STAMP domain containing 2	GO:0003674,GO:0005575,GO:0008150	molecular_function|cellular_component|biological_process
Dctd	32.1577	44.7347	19.5807	2.28463	1.19196	0.0327173	0.113659	Up	0.236472	0.306919	0.130282	0.0611591	GeneID:320685,Genbank:NM_001161516.1,MGI:MGI:2444529	dCMP deaminase	GO:0005737,GO:0006220,GO:0006226,GO:0006231,GO:0008152,GO:0008270,GO:0009165,GO:0016787,GO:0042802,GO:0046872,GO:0003824,GO:0004132	cytoplasm|pyrimidine nucleotide metabolic process|dUMP biosynthetic process|dTMP biosynthetic process|metabolic process|zinc ion binding|nucleotide biosynthetic process|hydrolase activity|identical protein binding|metal ion binding|catalytic activity|dCMP deaminase activity	mmu00240	Pyrimidine metabolism
Ddc	7313.2	10774.5	3851.86	2.79723	1.484	2.50369e-15	1.13674e-13	Up	98.0121	119.95	37.1075	25.9307	GeneID:13195,Genbank:NM_001190448.1,MGI:MGI:94876	dopa decarboxylase	GO:0030424,GO:0005737,GO:0036468,GO:0042416,GO:0006520,GO:0008021,GO:0009636,GO:0015842,GO:0016597,GO:0042423,GO:0016829,GO:0042427,GO:0016831,GO:0043025,GO:0019752,GO:0019899,GO:0003824,GO:0019904,GO:0004058,GO:0030170	axon|cytoplasm|L-dopa decarboxylase activity|dopamine biosynthetic process|cellular amino acid metabolic process|synaptic vesicle|response to toxic substance|aminergic neurotransmitter loading into synaptic vesicle|amino acid binding|catecholamine biosynthetic process|lyase activity|serotonin biosynthetic process|carboxy-lyase activity|neuronal cell body|carboxylic acid metabolic process|enzyme b…	mmu00350,mmu00360,mmu00380,mmu04728,mmu04726,mmu05030,mmu05031,mmu05034	Tyrosine metabolism|Phenylalanine metabolism|Tryptophan metabolism|Dopaminergic synapse|Serotonergic synapse|Cocaine addiction|Amphetamine addiction|Alcoholism
Ddias	384.962	717.921	52.0041	13.8051	3.78713	1.04132e-43	3.77222e-41	Up	5.81955	5.19553	0.215283	0.376816	GeneID:74041,Genbank:XM_006508245.2,MGI:MGI:1921291	DNA damage-induced apoptosis suppressor	GO:2000270,GO:0006915,GO:0006974,GO:0007049,GO:0007050,GO:0007286,GO:0030097,GO:0034644,GO:0071345,GO:0071447,GO:0071480,GO:0071850,GO:0003674,GO:0097752,GO:0005634,GO:1902230,GO:0005737	negative regulation of fibroblast apoptotic process|apoptotic process|cellular response to DNA damage stimulus|cell cycle|cell cycle arrest|spermatid development|hemopoiesis|cellular response to UV|cellular response to cytokine stimulus|cellular response to hydroperoxide|cellular response to gamma radiation|mitotic cell cycle arrest|molecular_function|regulation of DNA stability|nucleus|negative …
Ddit4l	431.52	808.325	54.7149	14.7734	3.88493	4.2574e-48	2.19656e-45	Up	10.2135	10.4814	0.643049	0.362662	GeneID:73284,Genbank:NM_030143.4,MGI:MGI:1920534	DNA-damage-inducible transcript 4-like	GO:0008150,GO:0009968,GO:0003674,GO:0005575,GO:0005737	biological_process|negative regulation of signal transduction|molecular_function|cellular_component|cytoplasm
Ddr1	422.279	705.527	139.032	5.07457	2.34329	3.32377e-22	3.01014e-20	Up	3.84457	4.79268	0.657158	0.587886	GeneID:12305,Genbank:XM_006523536.3,MGI:MGI:99216	discoidin domain receptor family, member 1	GO:0004871,GO:0004888,GO:0005518,GO:0005524,GO:0010715,GO:0005737,GO:0014909,GO:0005886,GO:0005887,GO:0016020,GO:0016021,GO:0016301,GO:0016310,GO:0043066,GO:0016323,GO:0043235,GO:0016740,GO:0018108,GO:0043410,GO:0043583,GO:0044319,GO:0000166,GO:0001558,GO:0046777,GO:0001952,GO:0004672,GO:0004709,GO:0004713,GO:0004714,GO:0006468,GO:0007169,GO:0007275,GO:0007565,GO:0007566,GO:0007595,GO:0030154,GO:…	signal transducer activity|transmembrane signaling receptor activity|collagen binding|ATP binding|regulation of extracellular matrix disassembly|cytoplasm|smooth muscle cell migration|plasma membrane|integral component of plasma membrane|membrane|integral component of membrane|kinase activity|phosphorylation|negative regulation of apoptotic process|basolateral plasma membrane|receptor complex|tra…
Ddx4	7.95726	14.6989	1.21567	12.0911	3.59588	0.00668531	0.0315564	Up	0.0931903	0.0973943	0	0.0076066	GeneID:13206,Genbank:XM_011244618.2,MGI:MGI:102670	DEAD (Asp-Glu-Ala-Asp) box polypeptide 4	GO:1990511,GO:0034587,GO:0010529,GO:0004386,GO:0036464,GO:0016787,GO:0005515,GO:0043046,GO:0016887,GO:0005524,GO:0043186,GO:0005634,GO:0005730,GO:0005737,GO:0030154,GO:0007140,GO:0048471,GO:0030317,GO:0007141,GO:0031047,GO:0007275,GO:0051321,GO:0032880,GO:0007283,GO:0000166,GO:0071546,GO:0033391,GO:0010468,GO:0003676,GO:0071547,GO:0010501,GO:0004004	piRNA biosynthetic process|piRNA metabolic process|negative regulation of transposition|helicase activity|cytoplasmic ribonucleoprotein granule|hydrolase activity|protein binding|DNA methylation involved in gamete generation|ATPase activity|ATP binding|P granule|nucleus|nucleolus|cytoplasm|cell differentiation|male meiotic nuclear division|perinuclear region of cytoplasm|flagellated sperm motilit…
Defb1	803.993	1404.57	203.414	6.905	2.78764	2.9857e-15	1.33775e-13	Up	43.7455	62.8231	4.44601	7.76215	GeneID:13214,Genbank:NM_007843.3,MGI:MGI:1096878	defensin beta 1	GO:0009617,GO:0016020,GO:0042742,GO:0045087,GO:0005576,GO:0005615,GO:0006952	response to bacterium|membrane|defense response to bacterium|innate immune response|extracellular region|extracellular space|defense response
Dennd2c	53.762	79.8886	27.6354	2.89081	1.53147	0.0140239	0.057674	Up	0.440084	0.26916	0.0795274	0.11326	GeneID:329727,Genbank:XM_006501600.3,MGI:MGI:3036254	DENN/MADD domain containing 2C	GO:0065009,GO:0005085,GO:0005575,GO:0017112	regulation of molecular function|guanyl-nucleotide exchange factor activity|cellular_component|Rab guanyl-nucleotide exchange factor activity
Dennd4c	2209.75	3557.62	861.889	4.1277	2.04534	1.03503e-12	3.5529e-11	Up	12.7937	11.3358	1.45851	2.9525	GeneID:329877,Genbank:XM_006538023.3,MGI:MGI:1914769	DENN/MADD domain containing 4C	GO:0005829,GO:0005886,GO:0015031,GO:0016020,GO:0017112,GO:0030904,GO:0031410,GO:0032593,GO:0032869,GO:0005085,GO:0043231,GO:0005737,GO:0072659,GO:0005794	cytosol|plasma membrane|protein transport|membrane|Rab guanyl-nucleotide exchange factor activity|retromer complex|cytoplasmic vesicle|insulin-responsive compartment|cellular response to insulin stimulus|guanyl-nucleotide exchange factor activity|intracellular membrane-bounded organelle|cytoplasm|protein localization to plasma membrane|Golgi apparatus
Dgke	80.1896	121.228	39.1518	3.09635	1.63057	1.5214e-05	0.000163428	Up	0.687266	0.693962	0.155297	0.195387	GeneID:56077,Genbank:NM_019505.3,MGI:MGI:1889276	diacylglycerol kinase, epsilon	GO:0046872,GO:0005524,GO:0005634,GO:0005737,GO:0005829,GO:0007205,GO:0008152,GO:0016020,GO:0016021,GO:0016301,GO:0016310,GO:0016740,GO:0000166,GO:0035556,GO:0003951,GO:0046834,GO:0004143	metal ion binding|ATP binding|nucleus|cytoplasm|cytosol|protein kinase C-activating G-protein coupled receptor signaling pathway|metabolic process|membrane|integral component of membrane|kinase activity|phosphorylation|transferase activity|nucleotide binding|intracellular signal transduction|NAD+ kinase activity|lipid phosphorylation|diacylglycerol kinase activity	mmu00561,mmu00564,mmu04070,mmu04072,mmu05231	Glycerolipid metabolism|Glycerophospholipid metabolism|Phosphatidylinositol signaling system|Phospholipase D signaling pathway|Choline metabolism in cancer
Dgkh	73.8297	99.8776	47.7818	2.09029	1.0637	0.00587761	0.0284457	Up	0.108679	0.110603	0.0291547	0.0508626	GeneID:380921,Genbank:XM_011245100.2,MGI:MGI:2444188	diacylglycerol kinase, eta	GO:0007205,GO:0042803,GO:0046339,GO:0046473,GO:0051259,GO:0004143,GO:0005737,GO:0005768	protein kinase C-activating G-protein coupled receptor signaling pathway|protein homodimerization activity|diacylglycerol metabolic process|phosphatidic acid metabolic process|protein complex oligomerization|diacylglycerol kinase activity|cytoplasm|endosome	mmu00561,mmu00564,mmu04070,mmu04072,mmu05231	Glycerolipid metabolism|Glycerophospholipid metabolism|Phosphatidylinositol signaling system|Phospholipase D signaling pathway|Choline metabolism in cancer
Dgkk	8.24856	16.4971	0	#DIV/0!	#DIV/0!	0.000230211	0.00180376	Up	0.087791	0.0441574	0	0	GeneID:331374,Genbank:NM_177914.3,MGI:MGI:3580254	diacylglycerol kinase kappa	GO:0035556,GO:0046339,GO:0004143,GO:0005886,GO:0006979	intracellular signal transduction|diacylglycerol metabolic process|diacylglycerol kinase activity|plasma membrane|response to oxidative stress	mmu00561,mmu00564,mmu04070,mmu04072,mmu05231	Glycerolipid metabolism|Glycerophospholipid metabolism|Phosphatidylinositol signaling system|Phospholipase D signaling pathway|Choline metabolism in cancer
Dgkq	1076.9	1457.22	696.583	2.09196	1.06485	2.43596e-07	3.82254e-06	Up	8.42156	8.75804	2.62928	3.72586	GeneID:110524,Genbank:NM_199011.1,MGI:MGI:102918	diacylglycerol kinase, theta	GO:0005886,GO:0006111,GO:0006357,GO:0006654,GO:0007165,GO:0007186,GO:0007205,GO:0019900,GO:0008152,GO:0019933,GO:0008277,GO:0030297,GO:0010628,GO:0033198,GO:0033613,GO:0035556,GO:0043274,GO:0046339,GO:0046486,GO:0046834,GO:0000166,GO:0003951,GO:0004143,GO:0005524,GO:0005634,GO:0005737,GO:0005768,GO:0005829,GO:0005856,GO:0010629,GO:0010801,GO:0012506,GO:0016020,GO:0016301,GO:0016310,GO:0016363,GO:…	plasma membrane|regulation of gluconeogenesis|regulation of transcription by RNA polymerase II|phosphatidic acid biosynthetic process|signal transduction|G-protein coupled receptor signaling pathway|protein kinase C-activating G-protein coupled receptor signaling pathway|kinase binding|metabolic process|cAMP-mediated signaling|regulation of G-protein coupled receptor protein signaling pathway|tra…	mmu00561,mmu00564,mmu04070,mmu04072,mmu05231	Glycerolipid metabolism|Glycerophospholipid metabolism|Phosphatidylinositol signaling system|Phospholipase D signaling pathway|Choline metabolism in cancer
Dkk3	84.1492	114.559	53.7398	2.13173	1.09202	0.00263328	0.0146087	Up	1.25222	1.0126	0.365114	0.42721	GeneID:50781,Genbank:NM_015814.2,MGI:MGI:1354952	dickkopf WNT signaling pathway inhibitor 3	GO:0005615,GO:0007275,GO:0016055,GO:0030178,GO:0032348,GO:0039706,GO:0045892,GO:0048019,GO:0090090,GO:2000065,GO:0005576	extracellular space|multicellular organism development|Wnt signaling pathway|negative regulation of Wnt signaling pathway|negative regulation of aldosterone biosynthetic process|co-receptor binding|negative regulation of transcription, DNA-templated|receptor antagonist activity|negative regulation of canonical Wnt signaling pathway|negative regulation of cortisol biosynthetic process|extracellula…
Dkkl1	4.66312	9.32624	0	#DIV/0!	#DIV/0!	0.0096419	0.0429297	Up	0.0703697	0.275579	0	0	GeneID:50722,Genbank:XM_006540985.3,MGI:MGI:1354963	dickkopf-like 1	GO:0005615,GO:0007341,GO:0031410,GO:0039706,GO:0043065,GO:0045600,GO:0048019,GO:0090090,GO:2000225,GO:0001669,GO:0005515,GO:0005576	extracellular space|penetration of zona pellucida|cytoplasmic vesicle|co-receptor binding|positive regulation of apoptotic process|positive regulation of fat cell differentiation|receptor antagonist activity|negative regulation of canonical Wnt signaling pathway|negative regulation of testosterone biosynthetic process|acrosomal vesicle|protein binding|extracellular region
Dlg2	92.2257	159.052	25.3991	6.26213	2.64665	3.19059e-12	1.02111e-10	Up	0.209691	0.250244	0.0210368	0.030182	GeneID:23859,Genbank:XM_006507776.3,MGI:MGI:1344351	discs, large homolog 2 (Drosophila)	GO:0008328,GO:0009790,GO:0010923,GO:0014069,GO:0016020,GO:0043113,GO:0016323,GO:0019233,GO:0044224,GO:0019900,GO:0045161,GO:0045197,GO:0045202,GO:0045211,GO:0046982,GO:0097120,GO:0004385,GO:0005515,GO:0005737,GO:0005886,GO:0007268,GO:0007399,GO:0008022,GO:0008076,GO:0019903,GO:0030054,GO:0030165,GO:0030425,GO:0031594,GO:0035255,GO:0098839,GO:0042995,GO:0043005,GO:0043025	ionotropic glutamate receptor complex|embryo development|negative regulation of phosphatase activity|postsynaptic density|membrane|receptor clustering|basolateral plasma membrane|sensory perception of pain|juxtaparanode region of axon|kinase binding|neuronal ion channel clustering|establishment or maintenance of epithelial cell apical/basal polarity|synapse|postsynaptic membrane|protein heterodim…	mmu04390,mmu04530,mmu05165	Hippo signaling pathway|Tight junction|Human papillomavirus infection
Dlg5	541.414	839.603	243.225	3.45196	1.78741	3.78937e-15	1.66713e-13	Up	2.65342	2.63044	0.51618	0.619556	GeneID:71228,Genbank:XM_017316200.1,MGI:MGI:1918478	discs, large homolog 5 (Drosophila)	GO:0045202,GO:0035331,GO:0005856,GO:0045211,GO:0035332,GO:0005886,GO:0045880,GO:0036064,GO:0005913,GO:0051965,GO:0008013,GO:0008092,GO:0014069,GO:0016020,GO:0042130,GO:0030011,GO:0060441,GO:0042981,GO:0030054,GO:0060999,GO:0042995,GO:0030336,GO:0065003,GO:0045176,GO:0030859,GO:0001837,GO:0071896,GO:0045186,GO:0030901,GO:0005515,GO:0072205,GO:0045197,GO:0005737	synapse|negative regulation of hippo signaling|cytoskeleton|postsynaptic membrane|positive regulation of hippo signaling|plasma membrane|positive regulation of smoothened signaling pathway|ciliary basal body|cell-cell adherens junction|positive regulation of synapse assembly|beta-catenin binding|cytoskeletal protein binding|postsynaptic density|membrane|negative regulation of T cell proliferation…
Dlgap5	29.61	53.1417	6.07835	8.74279	3.12809	0.00386401	0.0201004	Up	0.261169	0.494389	0.0449346	0.0249304	GeneID:218977,Genbank:NM_144553.2,MGI:MGI:2183453	discs, large (Drosophila) homolog-associated protein 5	GO:0005739,GO:0005815,GO:0005829,GO:0005856,GO:0007049,GO:0023052,GO:0031616,GO:0065003,GO:0004721,GO:0005634,GO:0005737	mitochondrion|microtubule organizing center|cytosol|cytoskeleton|cell cycle|signaling|spindle pole centrosome|protein-containing complex assembly|phosphoprotein phosphatase activity|nucleus|cytoplasm
Dlk1	57.2565	101.716	12.797	7.9484	2.99066	2.21675e-10	5.72722e-09	Up	0.912243	0.742796	0.0898209	0.0772311	GeneID:13386,Genbank:XM_011243992.2,MGI:MGI:94900	delta-like 1 homolog (Drosophila)	GO:0045746,GO:0005509,GO:0005515,GO:0005615,GO:0009790,GO:0009791,GO:0009897,GO:0010468,GO:0045780,GO:0016020,GO:0048706,GO:0016021,GO:1905563,GO:0030154,GO:0030282,GO:0001503,GO:0035264,GO:0001649,GO:0045599,GO:0001819	negative regulation of Notch signaling pathway|calcium ion binding|protein binding|extracellular space|embryo development|post-embryonic development|external side of plasma membrane|regulation of gene expression|positive regulation of bone resorption|membrane|embryonic skeletal system development|integral component of membrane|negative regulation of vascular endothelial cell proliferation|cell di…
Dlx3	4.6832	9.3664	0	#DIV/0!	#DIV/0!	0.00952045	0.0425112	Up	0.0956051	0.136682	0	0	GeneID:13393,Genbank:NM_010055.3,MGI:MGI:94903	distal-less homeobox 3	GO:0003677,GO:0003682,GO:0005634,GO:0006355,GO:0007275,GO:0042475,GO:0043565,GO:0071895,GO:0001077,GO:0001568,GO:0001890	DNA binding|chromatin binding|nucleus|regulation of transcription, DNA-templated|multicellular organism development|odontogenesis of dentin-containing tooth|sequence-specific DNA binding|odontoblast differentiation|transcriptional activator activity, RNA polymerase II proximal promoter sequence-specific DNA binding|blood vessel development|placenta development
Dmrt3	7.30561	13.4606	1.15067	11.6981	3.5482	0.0115077	0.0493525	Up	0.211431	0.239315	0	0.0322474	GeneID:240590,Genbank:XM_006527066.3,MGI:MGI:2449470	doublesex and mab-3 related transcription factor 3	GO:0043565,GO:0005634,GO:0046661,GO:0046872,GO:0006351,GO:0006355,GO:0007275,GO:0007548,GO:0046982,GO:0007628,GO:0019226,GO:0021521,GO:0030154,GO:0003677,GO:0042487,GO:0003700,GO:0042803	sequence-specific DNA binding|nucleus|male sex differentiation|metal ion binding|transcription, DNA-templated|regulation of transcription, DNA-templated|multicellular organism development|sex differentiation|protein heterodimerization activity|adult walking behavior|transmission of nerve impulse|ventral spinal cord interneuron specification|cell differentiation|DNA binding|regulation of odontogen…
Dnah10	8.20714	15.1986	1.21567	12.5022	3.64412	0.00548942	0.026888	Up	0.0202767	0.0200332	0.0019507	0	GeneID:56087,Genbank:NM_019536.1,MGI:MGI:1860299	dynein, axonemal, heavy chain 10	GO:0008569,GO:0030286,GO:0036156,GO:0045503,GO:0045505,GO:0051959,GO:0003341,GO:0003777,GO:0007018	ATP-dependent microtubule motor activity, minus-end-directed|dynein complex|inner dynein arm|dynein light chain binding|dynein intermediate chain binding|dynein light intermediate chain binding|cilium movement|microtubule motor activity|microtubule-based movement	mmu05016	Huntington's disease
Dnah11	130.688	219.467	41.9081	5.23687	2.38871	3.9574e-13	1.43665e-11	Up	0.303442	0.298283	0.0544631	0.0413939	GeneID:13411,Genbank:NM_010060.3,MGI:MGI:1100864	dynein, axonemal, heavy chain 11	GO:0045505,GO:0005930,GO:0051959,GO:0060287,GO:0007018,GO:0007368,GO:0007507,GO:0008569,GO:0097728,GO:0030286,GO:0097729,GO:0030317,GO:0031514,GO:0003341,GO:0035545,GO:0045503,GO:0003356	dynein intermediate chain binding|axoneme|dynein light intermediate chain binding|epithelial cilium movement involved in determination of left/right asymmetry|microtubule-based movement|determination of left/right symmetry|heart development|ATP-dependent microtubule motor activity, minus-end-directed|9+0 motile cilium|dynein complex|9+2 motile cilium|flagellated sperm motility|motile cilium|ciliu…	mmu05016	Huntington's disease
Dnaja4	86.9227	132.513	41.3328	3.20599	1.68077	3.94211e-06	4.83213e-05	Up	1.36257	1.15533	0.310073	0.274682	GeneID:58233,Genbank:XM_006511325.3,MGI:MGI:1927638	DnaJ heat shock protein family (Hsp40) member A4	GO:0006457,GO:0009408,GO:0016020,GO:0031072,GO:0042026,GO:0046872,GO:0051082,GO:0051087,GO:0090084,GO:0005524,GO:0005829	protein folding|response to heat|membrane|heat shock protein binding|protein refolding|metal ion binding|unfolded protein binding|chaperone binding|negative regulation of inclusion body assembly|ATP binding|cytosol
Dnajb9	3485.01	4964.57	2005.45	2.47555	1.30775	9.42134e-08	1.59451e-06	Up	91.7064	76.3252	27.1205	22.5075	GeneID:27362,Genbank:NM_013760.4,MGI:MGI:1351618	DnaJ heat shock protein family (Hsp40) member B9	GO:0005737,GO:0005783,GO:0005788,GO:0030183,GO:0030433,GO:0030544,GO:0034976,GO:0051087,GO:0051787,GO:0002377,GO:0005515,GO:0005730	cytoplasm|endoplasmic reticulum|endoplasmic reticulum lumen|B cell differentiation|ubiquitin-dependent ERAD pathway|Hsp70 protein binding|response to endoplasmic reticulum stress|chaperone binding|misfolded protein binding|immunoglobulin production|protein binding|nucleolus
Dnajc12	1285.95	1971.93	599.973	3.2867	1.71664	5.49542e-17	2.96092e-15	Up	48.553	49.4257	10.8427	12.4708	GeneID:30045,Genbank:NM_001253685.1,MGI:MGI:1353428	DnaJ heat shock protein family (Hsp40) member C12	GO:0005737,GO:0008150	cytoplasm|biological_process
Dnm3	33.2588	47.392	19.1257	2.47792	1.30913	0.0160712	0.0648409	Up	0.14285	0.150229	0.0236665	0.0483522	GeneID:103967,Genbank:XM_006496604.3,MGI:MGI:1341299	dynamin 3	GO:0005737,GO:0005739,GO:0005794,GO:0005856,GO:0005874,GO:0005886,GO:0006897,GO:0031798,GO:0007416,GO:0031802,GO:0008017,GO:0031966,GO:0014069,GO:0042802,GO:0043083,GO:0043197,GO:0061002,GO:0044327,GO:0061025,GO:0061828,GO:0045202,GO:0061829,GO:0098844,GO:0098884,GO:0000166,GO:0000266,GO:1903423,GO:0001917,GO:0003374,GO:0003924,GO:0005515,GO:0005525,GO:0015630,GO:0016020,GO:0016185,GO:0016787,GO:…	cytoplasm|mitochondrion|Golgi apparatus|cytoskeleton|microtubule|plasma membrane|endocytosis|type 1 metabotropic glutamate receptor binding|synapse assembly|type 5 metabotropic glutamate receptor binding|microtubule binding|mitochondrial membrane|postsynaptic density|identical protein binding|synaptic cleft|dendritic spine|negative regulation of dendritic spine morphogenesis|dendritic spine head|…	mmu04072,mmu04144,mmu04961,mmu04721,mmu05100	Phospholipase D signaling pathway|Endocytosis|Endocrine and other factor-regulated calcium reabsorption|Synaptic vesicle cycle|Bacterial invasion of epithelial cells
Dram1	67.4366	91.6291	43.2441	2.11888	1.0833	0.00633817	0.0302873	Up	0.946753	0.939679	0.265632	0.377416	GeneID:71712,Genbank:XM_011243576.1,MGI:MGI:1918962	DNA-damage regulated autophagy modulator 1	GO:0005764,GO:0006914,GO:0006915,GO:0010506,GO:0016020,GO:0016021,GO:0003674,GO:0005737	lysosome|autophagy|apoptotic process|regulation of autophagy|membrane|integral component of membrane|molecular_function|cytoplasm
Dsc1	12.4521	24.9042	0	#DIV/0!	#DIV/0!	2.88818e-06	3.65607e-05	Up	0.113717	0.117852	0	0	GeneID:13505,Genbank:NM_001291804.1,MGI:MGI:109173	desmocollin 1	GO:0007155,GO:0007156,GO:0016020,GO:0016021,GO:0030054,GO:0030057,GO:0005509,GO:0005515,GO:0005886	cell adhesion|homophilic cell adhesion via plasma membrane adhesion molecules|membrane|integral component of membrane|cell junction|desmosome|calcium ion binding|protein binding|plasma membrane
Dsn1	38.9467	54.4804	23.4131	2.32692	1.21842	0.0402809	0.134159	Up	0.432953	0.85557	0.185613	0.203064	GeneID:66934,Genbank:NM_025853.3,MGI:MGI:1914184	DSN1 homolog, MIS12 kinetochore complex component	GO:0016604,GO:0000776,GO:0051301,GO:0000777,GO:0051456,GO:0000818,GO:0000922,GO:0000941,GO:0001650,GO:0003674,GO:0005634,GO:0005694,GO:0005730,GO:0005829,GO:0000070,GO:0007049,GO:0000444,GO:0007059,GO:0000775	nuclear body|kinetochore|cell division|condensed chromosome kinetochore|attachment of spindle microtubules to kinetochore involved in meiotic sister chromatid segregation|nuclear MIS12/MIND complex|spindle pole|condensed nuclear chromosome inner kinetochore|fibrillar center|molecular_function|nucleus|chromosome|nucleolus|cytosol|mitotic sister chromatid segregation|cell cycle|MIS12/MIND type comp…
Dst	4999.19	6709.32	3289.06	2.03989	1.02849	6.95451e-08	1.21195e-06	Up	4.91821	4.53697	1.59399	1.9737	GeneID:13518,Genbank:XM_017314676.1,MGI:MGI:104627	dystonin	GO:0005856,GO:0005874,GO:0005882,GO:0005886,GO:0005925,GO:0007155,GO:0007409,GO:0031110,GO:0008017,GO:0031122,GO:0008090,GO:0031410,GO:0009898,GO:0031673,GO:0042383,GO:0042803,GO:0042995,GO:0046872,GO:0046907,GO:0048471,GO:0001725,GO:0003779,GO:0005509,GO:0005515,GO:0005634,GO:0005635,GO:0005737,GO:0005783,GO:0005789,GO:0014069,GO:0014704,GO:0015629,GO:0015630,GO:0016020,GO:0016021,GO:0030018,GO:…	cytoskeleton|microtubule|intermediate filament|plasma membrane|focal adhesion|cell adhesion|axonogenesis|regulation of microtubule polymerization or depolymerization|microtubule binding|cytoplasmic microtubule organization|retrograde axonal transport|cytoplasmic vesicle|cytoplasmic side of plasma membrane|H zone|sarcolemma|protein homodimerization activity|cell projection|metal ion binding|intrac…
Duox1	5.35253	10.7051	0	#DIV/0!	#DIV/0!	0.00478936	0.0240258	Up	0.0710247	0.0542973	0	0	GeneID:99439,Genbank:XM_006500487.2,MGI:MGI:2139422	dual oxidase 1	GO:0042335,GO:0051591,GO:0072593,GO:0005515,GO:0005886,GO:0019221	cuticle development|response to cAMP|reactive oxygen species metabolic process|protein binding|plasma membrane|cytokine-mediated signaling pathway
Duoxa1	21.6511	41.3812	1.92101	21.5413	4.42904	1.76598e-07	2.85e-06	Up	0.686267	0.563826	0.0437012	0	GeneID:213696,Genbank:XM_006499094.3,MGI:MGI:2384861	dual oxidase maturation factor 1	GO:0015031,GO:0016020,GO:0016021,GO:0042743,GO:0045666,GO:0050727,GO:2000379,GO:2000609,GO:0005515,GO:0005789,GO:0005886	protein transport|membrane|integral component of membrane|hydrogen peroxide metabolic process|positive regulation of neuron differentiation|regulation of inflammatory response|positive regulation of reactive oxygen species metabolic process|regulation of thyroid hormone generation|protein binding|endoplasmic reticulum membrane|plasma membrane
Dusp13	42.2618	72.4969	12.0267	6.028	2.59168	6.98018e-07	1.00038e-05	Up	0.325584	0.376704	0.0373882	0.0351469	GeneID:27389,Genbank:NM_001007268.1,MGI:MGI:1351599	dual specificity phosphatase 13	GO:0005737,GO:0006470,GO:0008138,GO:0016311,GO:0016787,GO:0016791,GO:0004721,GO:0004725	cytoplasm|protein dephosphorylation|protein tyrosine/serine/threonine phosphatase activity|dephosphorylation|hydrolase activity|phosphatase activity|phosphoprotein phosphatase activity|protein tyrosine phosphatase activity
Dusp14	269.436	435.921	102.952	4.23423	2.0821	1.97542e-15	9.13952e-14	Up	6.67989	6.51688	1.26248	1.04558	GeneID:56405,Genbank:XM_006533796.3,MGI:MGI:1927168	dual specificity phosphatase 14	GO:0005737,GO:0006470,GO:0008138,GO:0016311,GO:0016787,GO:0016791,GO:0017017,GO:0035335,GO:0004721,GO:0004725,GO:0005634	cytoplasm|protein dephosphorylation|protein tyrosine/serine/threonine phosphatase activity|dephosphorylation|hydrolase activity|phosphatase activity|MAP kinase tyrosine/serine/threonine phosphatase activity|peptidyl-tyrosine dephosphorylation|phosphoprotein phosphatase activity|protein tyrosine phosphatase activity|nucleus
Dusp18	35.7938	66.7249	4.86268	13.7218	3.7784	1.54159e-09	3.49031e-08	Up	0.505781	0.476421	0.0207251	0.026577	GeneID:75219,Genbank:XM_006514873.2,MGI:MGI:1922469	dual specificity phosphatase 18	GO:0033365,GO:0016020,GO:0005654,GO:0035335,GO:0016311,GO:0005737,GO:0016787,GO:0035970,GO:0005739,GO:0005743,GO:0005758,GO:0016791,GO:0046677,GO:0006470,GO:0017017,GO:0006612,GO:0031304,GO:0006626,GO:0004721,GO:0031314,GO:0008138,GO:0004725,GO:0005634	protein localization to organelle|membrane|nucleoplasm|peptidyl-tyrosine dephosphorylation|dephosphorylation|cytoplasm|hydrolase activity|peptidyl-threonine dephosphorylation|mitochondrion|mitochondrial inner membrane|mitochondrial intermembrane space|phosphatase activity|response to antibiotic|protein dephosphorylation|MAP kinase tyrosine/serine/threonine phosphatase activity|protein targeting t…
Dusp6	3288.2	4439.6	2136.8	2.07769	1.05498	3.45971e-06	4.284e-05	Up	64.3441	57.2655	24.6381	18.1182	GeneID:67603,Genbank:NM_026268.3,MGI:MGI:1914853	dual specificity phosphatase 6	GO:0043065,GO:0016311,GO:0004725,GO:0060420,GO:0016787,GO:0005515,GO:0016791,GO:0005737,GO:0070373,GO:0005829,GO:0006470,GO:0017017,GO:0035335,GO:0008138,GO:0040036,GO:0000188,GO:0042663,GO:0009953,GO:0001933,GO:0010942,GO:0004721	positive regulation of apoptotic process|dephosphorylation|protein tyrosine phosphatase activity|regulation of heart growth|hydrolase activity|protein binding|phosphatase activity|cytoplasm|negative regulation of ERK1 and ERK2 cascade|cytosol|protein dephosphorylation|MAP kinase tyrosine/serine/threonine phosphatase activity|peptidyl-tyrosine dephosphorylation|protein tyrosine/serine/threonine ph…	mmu04010,mmu05202,mmu05221	MAPK signaling pathway|Transcriptional misregulation in cancers|Acute myeloid leukemia
Dusp8	76.6441	126.098	27.1901	4.63766	2.2134	2.07627e-08	3.94099e-07	Up	0.85493	1.188	0.158486	0.186813	GeneID:18218,Genbank:NM_008748.3,MGI:MGI:106626	dual specificity phosphatase 8	GO:0005634,GO:0005737,GO:0006470,GO:0008138,GO:0016311,GO:0016787,GO:0016791,GO:0017017,GO:0000188,GO:0004721,GO:0004725	nucleus|cytoplasm|protein dephosphorylation|protein tyrosine/serine/threonine phosphatase activity|dephosphorylation|hydrolase activity|phosphatase activity|MAP kinase tyrosine/serine/threonine phosphatase activity|inactivation of MAPK activity|phosphoprotein phosphatase activity|protein tyrosine phosphatase activity	mmu04010	MAPK signaling pathway
Dusp9	46.5255	88.2533	4.79768	18.395	4.20124	5.25775e-13	1.86497e-11	Up	1.14182	1.35619	0.0408619	0.0635535	GeneID:75590,Genbank:XM_006528333.1,MGI:MGI:2387107	dual specificity phosphatase 9	GO:0005737,GO:0005829,GO:0006470,GO:0008138,GO:0017017,GO:0000188,GO:0004721,GO:0004725	cytoplasm|cytosol|protein dephosphorylation|protein tyrosine/serine/threonine phosphatase activity|MAP kinase tyrosine/serine/threonine phosphatase activity|inactivation of MAPK activity|phosphoprotein phosphatase activity|protein tyrosine phosphatase activity	mmu04010,mmu04550	MAPK signaling pathway|Signaling pathways regulating pluripotency of stem cells
Dynll1	1234.57	1707.53	761.607	2.24201	1.16479	4.73988e-09	1.0025e-07	Up	29.1664	33.494	12.0276	8.93893	GeneID:56455,Genbank:NM_019682.4,MGI:MGI:1861457	dynein light chain LC8-type 1	GO:0005856,GO:0005868,GO:0005874,GO:0005875,GO:0030235,GO:0006351,GO:0030286,GO:0006355,GO:0006915,GO:0035721,GO:0035774,GO:0042326,GO:0042803,GO:0044458,GO:0045019,GO:0045505,GO:0000776,GO:0003774,GO:0004857,GO:0005515,GO:0005634,GO:0005737,GO:0005739,GO:0005813,GO:0005829,GO:0007017,GO:0008022,GO:0008092,GO:0008180,GO:0008574,GO:0016020,GO:0019899,GO:0046982,GO:0019904,GO:0051959,GO:0030141,GO:…	cytoskeleton|cytoplasmic dynein complex|microtubule|microtubule associated complex|nitric-oxide synthase regulator activity|transcription, DNA-templated|dynein complex|regulation of transcription, DNA-templated|apoptotic process|intraciliary retrograde transport|positive regulation of insulin secretion involved in cellular response to glucose stimulus|negative regulation of phosphorylation|protei…	mmu04962	Vasopressin-regulated water reabsorption
Dynlt1a	46.5603	63.3693	29.7514	2.12996	1.09082	0.0168025	0.0674078	Up	0.466439	0.453943	0.17163	0.135381	GeneID:100310872,Genbank:NM_001166629.2,MGI:MGI:3807506	dynein light chain Tctex-type 1A	GO:0008150,GO:0030027,GO:0042802,GO:0043025,GO:0044295,GO:0099503,GO:0005868,GO:0005881,GO:0008022	biological_process|lamellipodium|identical protein binding|neuronal cell body|axonal growth cone|secretory vesicle|cytoplasmic dynein complex|cytoplasmic microtubule|protein C-terminus binding
Dyrk3	126.421	177.685	75.1571	2.36418	1.24134	9.90954e-05	0.000860377	Up	2.74883	3.22083	0.677041	1.28098	GeneID:226419,Genbank:NM_145508.2,MGI:MGI:1330300	dual-specificity tyrosine-(Y)-phosphorylation regulated kinase 3	GO:0035617,GO:0006468,GO:0004672,GO:0043066,GO:0043231,GO:0010494,GO:0004674,GO:0043518,GO:0004712,GO:0004713,GO:0005515,GO:0016301,GO:0005524,GO:0046872,GO:0016310,GO:0080135,GO:0016740,GO:0005634,GO:1903432,GO:0018108,GO:0005654,GO:0000166,GO:0030218,GO:0005737,GO:0000287,GO:0005829	stress granule disassembly|protein phosphorylation|protein kinase activity|negative regulation of apoptotic process|intracellular membrane-bounded organelle|cytoplasmic stress granule|protein serine/threonine kinase activity|negative regulation of DNA damage response, signal transduction by p53 class mediator|protein serine/threonine/tyrosine kinase activity|protein tyrosine kinase activity|prote…
Dzip1	77.6142	112.04	43.1888	2.59418	1.37528	0.000229927	0.00180237	Up	0.342642	0.362498	0.112549	0.0951051	GeneID:66573,Genbank:NM_025943.3,MGI:MGI:1914311	DAZ interacting protein 1	GO:0060271,GO:0036064,GO:0005654,GO:0097539,GO:0005737,GO:0005814,GO:0005815,GO:0005829,GO:0042995,GO:0005856,GO:0045184,GO:0005929,GO:0046872,GO:0007224,GO:0051220,GO:0007275,GO:0003676,GO:0007283,GO:0005515,GO:0030154,GO:0005634	cilium assembly|ciliary basal body|nucleoplasm|ciliary transition fiber|cytoplasm|centriole|microtubule organizing center|cytosol|cell projection|cytoskeleton|establishment of protein localization|cilium|metal ion binding|smoothened signaling pathway|cytoplasmic sequestering of protein|multicellular organism development|nucleic acid binding|spermatogenesis|protein binding|cell differentiation|nuc…
E2f1	203.951	273.984	133.919	2.0459	1.03273	0.000630366	0.00434519	Up	2.70996	3.69654	1.28005	1.06715	GeneID:13555,Genbank:NM_007891.5,MGI:MGI:101941	E2F transcription factor 1	GO:0005515,GO:0005634,GO:0005654,GO:0005667,GO:0005737,GO:0035189,GO:0005813,GO:0043065,GO:0006351,GO:0043276,GO:0006355,GO:0043392,GO:0043565,GO:0044212,GO:0071930,GO:0045599,GO:0072332,GO:0045892,GO:1990086,GO:0045893,GO:1990090,GO:2000045,GO:0000077,GO:0000122,GO:0000790,GO:0000981,GO:0001047,GO:0003677,GO:0003700,GO:0006915,GO:0007049,GO:0008134,GO:0008630,GO:0010628,GO:0019901,GO:0045944,GO:…	protein binding|nucleus|nucleoplasm|transcription factor complex|cytoplasm|Rb-E2F complex|centrosome|positive regulation of apoptotic process|transcription, DNA-templated|anoikis|regulation of transcription, DNA-templated|negative regulation of DNA binding|sequence-specific DNA binding|transcription regulatory region DNA binding|negative regulation of transcription involved in G1/S transition of …	mmu04137,mmu04110,mmu04218,mmu05200,mmu05206,mmu05212,mmu05225,mmu05226,mmu05214,mmu05220,mmu05218,mmu05219,mmu05215,mmu05224,mmu05222,mmu05223,mmu04934,mmu05166,mmu05161,mmu05167,mmu05165,mmu01522	Mitophagy - animal|Cell cycle|Cellular senescence|Pathways in cancer|MicroRNAs in cancer|Pancreatic cancer|Hepatocellular carcinoma|Gastric cancer|Glioma|Chronic myeloid leukemia|Melanoma|Bladder cancer|Prostate cancer|Breast cancer|Small cell lung cancer|Non-small cell lung cancer|Cushing's syndrome|HTLV-I infection|Hepatitis B|Kaposi's sarcoma-associated herpesvirus infection|Human papillomavir…
Eaf1	2756.3	3845.1	1667.5	2.30591	1.20533	5.54002e-10	1.33227e-08	Up	32.2377	31.5885	9.01304	11.5096	GeneID:74427,Genbank:NM_028932.4,MGI:MGI:1921677	ELL associated factor 1	GO:0006355,GO:0008023,GO:0008134,GO:0016604,GO:0032783,GO:0043231,GO:0045171,GO:0045944,GO:0005634,GO:0005654,GO:0006351	regulation of transcription, DNA-templated|transcription elongation factor complex|transcription factor binding|nuclear body|ELL-EAF complex|intracellular membrane-bounded organelle|intercellular bridge|positive regulation of transcription by RNA polymerase II|nucleus|nucleoplasm|transcription, DNA-templated
Ect2	188.588	312.431	64.7458	4.8255	2.27068	7.22404e-15	3.08262e-13	Up	1.79704	2.18985	0.302368	0.345121	GeneID:13605,Genbank:XM_006535385.3,MGI:MGI:95281	ect2 oncogene	GO:0005737,GO:0005829,GO:0005856,GO:0005911,GO:0005923,GO:0007049,GO:0043065,GO:0007399,GO:0043547,GO:0015031,GO:0045666,GO:0017048,GO:0045859,GO:0051260,GO:0051301,GO:0051988,GO:0070301,GO:0070830,GO:0071277,GO:0000281,GO:0000902,GO:0000910,GO:0005085,GO:0005089,GO:0005096,GO:0005515,GO:0005634,GO:0030054,GO:0030154,GO:0030496,GO:0032147,GO:0032154,GO:0032467,GO:0035023,GO:0071479,GO:0035556,GO:…	cytoplasm|cytosol|cytoskeleton|cell-cell junction|bicellular tight junction|cell cycle|positive regulation of apoptotic process|nervous system development|positive regulation of GTPase activity|protein transport|positive regulation of neuron differentiation|Rho GTPase binding|regulation of protein kinase activity|protein homooligomerization|cell division|regulation of attachment of spindle microt…
Eda2r	715.119	1359.44	70.7951	19.2025	4.26322	6.61441e-20	4.7719e-18	Up	7.45281	5.67778	0.114523	0.373221	GeneID:245527,Genbank:XM_006528026.2,MGI:MGI:2442860	ectodysplasin A2 receptor	GO:0007275,GO:0009888,GO:0012501,GO:0016020,GO:0016021,GO:0030154,GO:0038023,GO:0043123,GO:0046330,GO:0005622,GO:0051092,GO:0005886,GO:0072332,GO:0005887	multicellular organism development|tissue development|programmed cell death|membrane|integral component of membrane|cell differentiation|signaling receptor activity|positive regulation of I-kappaB kinase/NF-kappaB signaling|positive regulation of JNK cascade|intracellular|positive regulation of NF-kappaB transcription factor activity|plasma membrane|intrinsic apoptotic signaling pathway by p53 cl…	mmu04060	Cytokine-cytokine receptor interaction
Efcab11	11.5882	20.81	2.36634	8.79418	3.13655	0.00246426	0.0138516	Up	0.0769143	0.0907777	0.00463363	0.0133901	GeneID:78767,Genbank:XM_011244216.2,MGI:MGI:1926017	EF-hand calcium binding domain 11	GO:0046872,GO:0005509,GO:0005575,GO:0008150	metal ion binding|calcium ion binding|cellular_component|biological_process
Efcab5	12.639	20.3504	4.92769	4.1298	2.04607	0.0212829	0.0807975	Up	0.0223315	0.0488934	0.00923621	0.00217937	GeneID:319634,Genbank:XM_017314597.1,MGI:MGI:2442440	EF-hand calcium binding domain 5	GO:0005509,GO:0005575,GO:0005634,GO:0005654,GO:0008150,GO:0046872,GO:0071011,GO:0071013,GO:0000381,GO:0003674,GO:0003729	calcium ion binding|cellular_component|nucleus|nucleoplasm|biological_process|metal ion binding|precatalytic spliceosome|catalytic step 2 spliceosome|regulation of alternative mRNA splicing, via spliceosome|molecular_function|mRNA binding
Efna2	34.4457	48.6704	20.2211	2.40691	1.26719	0.0148401	0.0604903	Up	0.925434	0.945678	0.356025	0.248099	GeneID:13637,Genbank:NM_007909.3,MGI:MGI:102707	ephrin A2	GO:0016020,GO:0030316,GO:0031225,GO:0031594,GO:0043204,GO:0046849,GO:0046875,GO:0048013,GO:0005515,GO:0005886,GO:0007411	membrane|osteoclast differentiation|anchored component of membrane|neuromuscular junction|perikaryon|bone remodeling|ephrin receptor binding|ephrin receptor signaling pathway|protein binding|plasma membrane|axon guidance	mmu04014,mmu04015,mmu04010,mmu04151,mmu04360	Ras signaling pathway|Rap1 signaling pathway|MAPK signaling pathway|PI3K-Akt signaling pathway|Axon guidance
Efr3b	24.7258	43.4383	6.01335	7.22365	2.85273	3.05023e-05	0.000304237	Up	0.213749	0.193522	0.0198592	0.0279999	GeneID:668212,Genbank:XM_011243888.1,MGI:MGI:2444851	EFR3 homolog B	GO:0016020,GO:0046854,GO:0072659,GO:0003674,GO:0005737,GO:0005886	membrane|phosphatidylinositol phosphorylation|protein localization to plasma membrane|molecular_function|cytoplasm|plasma membrane
Egln3	1219.87	1725.93	713.813	2.41791	1.27376	2.49202e-10	6.38033e-09	Up	21.3442	22.8212	7.48188	6.41588	GeneID:112407,Genbank:NM_028133.2,MGI:MGI:1932288	egl-9 family hypoxia-inducible factor 3	GO:0043523,GO:0005829,GO:0046872,GO:0006915,GO:0051213,GO:0006974,GO:0016491,GO:0016705,GO:0016706,GO:0018126,GO:0055114,GO:0018401,GO:1990830,GO:0031418,GO:0031543,GO:0031545,GO:0005506,GO:0042127,GO:0005634,GO:0005737	regulation of neuron apoptotic process|cytosol|metal ion binding|apoptotic process|dioxygenase activity|cellular response to DNA damage stimulus|oxidoreductase activity|oxidoreductase activity, acting on paired donors, with incorporation or reduction of molecular oxygen|oxidoreductase activity, acting on paired donors, with incorporation or reduction of molecular oxygen, 2-oxoglutarate as one don…	mmu04066,mmu05200,mmu05211	HIF-1 signaling pathway|Pathways in cancer|Renal cell carcinoma
Ehhadh	44684.8	62346.1	27023.4	2.30711	1.20609	8.73816e-11	2.37282e-09	Up	710.728	692.01	219.478	233.256	GeneID:74147,Genbank:NM_023737.3,MGI:MGI:1277964	enoyl-Coenzyme A, hydratase/3-hydroxyacyl Coenzyme A dehydrogenase	GO:0006635,GO:0003857,GO:0004165,GO:0006637,GO:0004300,GO:0005102,GO:0005739,GO:0005777,GO:0008152,GO:0016491,GO:0005829,GO:0016829,GO:0006475,GO:0016853,GO:0006629,GO:0003824,GO:0019899,GO:0006631,GO:0055114	fatty acid beta-oxidation|3-hydroxyacyl-CoA dehydrogenase activity|dodecenoyl-CoA delta-isomerase activity|acyl-CoA metabolic process|enoyl-CoA hydratase activity|signaling receptor binding|mitochondrion|peroxisome|metabolic process|oxidoreductase activity|cytosol|lyase activity|internal protein amino acid acetylation|isomerase activity|lipid metabolic process|catalytic activity|enzyme binding|fa…	mmu00640,mmu00650,mmu00071,mmu00280,mmu00310,mmu00380,mmu00410,mmu04146,mmu03320	Propanoate metabolism|Butanoate metabolism|Fatty acid degradation|Valine, leucine and isoleucine degradation|Lysine degradation|Tryptophan metabolism|beta-Alanine metabolism|Peroxisome|PPAR signaling pathway
Eid2	22.8644	33.5722	12.1567	2.76162	1.46551	0.0227981	0.0854791	Up	1.41419	1.50352	0.416381	0.3854	GeneID:386655,Genbank:NM_198425.2,MGI:MGI:2681174	EP300 interacting inhibitor of differentiation 2	GO:0006351,GO:0006355,GO:0007181,GO:0007183,GO:0007275,GO:0007517,GO:0017015,GO:0030154,GO:0030512,GO:0042127,GO:0045892,GO:0000122,GO:0046332,GO:0005634,GO:0005654	transcription, DNA-templated|regulation of transcription, DNA-templated|transforming growth factor beta receptor complex assembly|SMAD protein complex assembly|multicellular organism development|muscle organ development|regulation of transforming growth factor beta receptor signaling pathway|cell differentiation|negative regulation of transforming growth factor beta receptor signaling pathway|reg…
Eid3	10.204	19.8327	0.575333	34.4717	5.10734	0.00349184	0.0184662	Up	0.634389	0.285501	0	0	GeneID:66341,Genbank:NM_025499.2,MGI:MGI:1913591	EP300 interacting inhibitor of differentiation 3	GO:0005694,GO:0005730,GO:0005737,GO:0006281,GO:0006310,GO:0006351,GO:0006355,GO:0006974,GO:0008150,GO:0030915,GO:0000781,GO:0005634,GO:2001022	chromosome|nucleolus|cytoplasm|DNA repair|DNA recombination|transcription, DNA-templated|regulation of transcription, DNA-templated|cellular response to DNA damage stimulus|biological_process|Smc5-Smc6 complex|chromosome, telomeric region|nucleus|positive regulation of response to DNA damage stimulus
Eif4e3	225.203	338.118	112.287	3.01119	1.59034	2.95574e-09	6.45186e-08	Up	4.77895	4.77458	1.18202	1.19537	GeneID:66892,Genbank:NM_025829.4,MGI:MGI:1914142	eukaryotic translation initiation factor 4E member 3	GO:0005575,GO:0005737,GO:0006412,GO:0006413,GO:0006417,GO:0008150,GO:0003674,GO:0003723,GO:0003743	cellular_component|cytoplasm|translation|translational initiation|regulation of translation|biological_process|molecular_function|RNA binding|translation initiation factor activity
Eif5a2	33.6126	46.7538	20.4714	2.28386	1.19148	0.0265525	0.0964548	Up	0.336069	0.262891	0.0842679	0.117404	GeneID:208691,Genbank:XM_017319514.1,MGI:MGI:1933735	eukaryotic translation initiation factor 5A2	GO:0051028,GO:0005643,GO:0005737,GO:0005783,GO:0006412,GO:0006414,GO:0006452,GO:0008284,GO:0015031,GO:0016020,GO:0043022,GO:0043231,GO:0003723,GO:0045901,GO:0003746,GO:0045905,GO:0005634	mRNA transport|nuclear pore|cytoplasm|endoplasmic reticulum|translation|translational elongation|translational frameshifting|positive regulation of cell proliferation|protein transport|membrane|ribosome binding|intracellular membrane-bounded organelle|RNA binding|positive regulation of translational elongation|translation elongation factor activity|positive regulation of translational termination…
Elfn1	6.48914	12.403	0.575333	21.5579	4.43014	0.0147867	0.0603303	Up	0.109165	0.0287175	0	0.00626332	GeneID:243312,Genbank:XM_006504701.3,MGI:MGI:2442479	leucine rich repeat and fibronectin type III, extracellular 1	GO:0016021,GO:0030425,GO:0042995,GO:0050808,GO:0060076,GO:0004864,GO:0010923,GO:0016020	integral component of membrane|dendrite|cell projection|synapse organization|excitatory synapse|protein phosphatase inhibitor activity|negative regulation of phosphatase activity|membrane
Elmo1	193.795	311.773	75.8169	4.11218	2.0399	8.74079e-13	3.02481e-11	Up	1.24818	1.43941	0.234523	0.218719	GeneID:140580,Genbank:NM_080288.2,MGI:MGI:2153044	engulfment and cell motility 1	GO:0030036,GO:0005737,GO:0005886,GO:0032045,GO:0006909,GO:0006911,GO:0006915,GO:0016020,GO:0048870,GO:0016477,GO:0016601,GO:0005085,GO:0017124,GO:0005515,GO:0030029	actin cytoskeleton organization|cytoplasm|plasma membrane|guanyl-nucleotide exchange factor complex|phagocytosis|phagocytosis, engulfment|apoptotic process|membrane|cell motility|cell migration|Rac protein signal transduction|guanyl-nucleotide exchange factor activity|SH3 domain binding|protein binding|actin filament-based process	mmu04062,mmu05100	Chemokine signaling pathway|Bacterial invasion of epithelial cells
Elovl7	903.228	1583.68	222.773	7.10894	2.82964	6.8401e-37	1.57378e-34	Up	8.56457	10.2026	0.935358	1.04841	GeneID:74559,Genbank:XM_006517778.3,MGI:MGI:1921809	ELOVL family member 7, elongation of long chain fatty acids (yeast)	GO:0042761,GO:0006633,GO:0009922,GO:0102336,GO:0016020,GO:0016021,GO:0016740,GO:0019367,GO:0102337,GO:0102338,GO:0030148,GO:0030176,GO:0034625,GO:0005783,GO:0034626,GO:0006629,GO:0006631	very long-chain fatty acid biosynthetic process|fatty acid biosynthetic process|fatty acid elongase activity|3-oxo-arachidoyl-CoA synthase activity|membrane|integral component of membrane|transferase activity|fatty acid elongation, saturated fatty acid|3-oxo-cerotoyl-CoA synthase activity|3-oxo-lignoceronyl-CoA synthase activity|sphingolipid biosynthetic process|integral component of endoplasmic …	mmu00062	Fatty acid elongation
Emc1	1589.02	2128.6	1049.45	2.0283	1.02027	2.47073e-07	3.87354e-06	Up	11.0328	12.3517	4.16839	4.46991	GeneID:230866,Genbank:NM_146157.4,MGI:MGI:2443696	ER membrane protein complex subunit 1	GO:0016021,GO:0034975,GO:0072546,GO:0003674,GO:0005783,GO:0016020	integral component of membrane|protein folding in endoplasmic reticulum|ER membrane protein complex|molecular_function|endoplasmic reticulum|membrane
Enah	107.42	168.84	46.0005	3.6704	1.87594	4.05127e-08	7.37583e-07	Up	0.362312	0.321655	0.0692892	0.0557129	GeneID:13800,Genbank:NM_001083121.2,MGI:MGI:108360	enabled homolog (Drosophila)	GO:0045202,GO:0008154,GO:0005515,GO:0050699,GO:0015629,GO:0005522,GO:0070358,GO:0017124,GO:0005737,GO:1990830,GO:0005829,GO:0005856,GO:0005886,GO:0005925,GO:0030027,GO:0030036,GO:0007015,GO:0030054,GO:0007275,GO:0030154,GO:0007399,GO:0001725,GO:0030175,GO:0007411,GO:0001843,GO:0042995,GO:0003779	synapse|actin polymerization or depolymerization|protein binding|WW domain binding|actin cytoskeleton|profilin binding|actin polymerization-dependent cell motility|SH3 domain binding|cytoplasm|cellular response to leukemia inhibitory factor|cytosol|cytoskeleton|plasma membrane|focal adhesion|lamellipodium|actin cytoskeleton organization|actin filament organization|cell junction|multicellular orga…	mmu04810,mmu04360	Regulation of actin cytoskeleton|Axon guidance
Entpd5	28838.2	43323.8	14352.5	3.01855	1.59386	2.24242e-17	1.28985e-15	Up	286.606	263.126	66.4385	70.3668	GeneID:12499,Genbank:NM_007647.3,MGI:MGI:1321385	ectonucleoside triphosphate diphosphohydrolase 5	GO:0006487,GO:0008283,GO:0014066,GO:0016787,GO:0017110,GO:0045134,GO:0045821,GO:0046034,GO:0051084,GO:0004382,GO:0005576,GO:0005783	protein N-linked glycosylation|cell proliferation|regulation of phosphatidylinositol 3-kinase signaling|hydrolase activity|nucleoside-diphosphatase activity|uridine-diphosphatase activity|positive regulation of glycolytic process|ATP metabolic process|'de novo' posttranslational protein folding|guanosine-diphosphatase activity|extracellular region|endoplasmic reticulum	mmu00230,mmu00240	Purine metabolism|Pyrimidine metabolism
Eomes	75.2628	145.728	4.79768	30.3747	4.9248	3.48548e-10	8.71421e-09	Up	1.00971	1.54	0.026872	0.042304	GeneID:13813,Genbank:NM_010136.3,MGI:MGI:1201683	eomesodermin	GO:0001829,GO:0002250,GO:0002302,GO:0002376,GO:0003677,GO:0003682,GO:0021796,GO:0003700,GO:0021895,GO:0005622,GO:0030154,GO:0005634,GO:0032609,GO:0035914,GO:0043565,GO:0045597,GO:0045664,GO:0045944,GO:0000122,GO:0000977,GO:0001102,GO:0001191,GO:0001706,GO:0001707,GO:0001714,GO:0001824,GO:0006351,GO:0006355,GO:0006357,GO:0007275,GO:0007369,GO:0007420,GO:0010002,GO:0050767,GO:0010468,GO:0060706,GO:…	trophectodermal cell differentiation|adaptive immune response|CD8-positive, alpha-beta T cell differentiation involved in immune response|immune system process|DNA binding|chromatin binding|cerebral cortex regionalization|DNA binding transcription factor activity|cerebral cortex neuron differentiation|intracellular|cell differentiation|nucleus|interferon-gamma production|skeletal muscle cell diff…
Epb41l1	1106.78	1506.9	706.656	2.13244	1.0925	7.9975e-08	1.37125e-06	Up	4.13099	3.91089	1.51973	1.44586	GeneID:13821,Genbank:XM_011239275.2,MGI:MGI:103010	erythrocyte membrane protein band 4.1 like 1	GO:0005200,GO:0005515,GO:0005737,GO:0005856,GO:0005886,GO:0008092,GO:0014069,GO:0030866,GO:0031032,GO:0032991,GO:0003779,GO:0045296,GO:0005102,GO:0097060,GO:0005198	structural constituent of cytoskeleton|protein binding|cytoplasm|cytoskeleton|plasma membrane|cytoskeletal protein binding|postsynaptic density|cortical actin cytoskeleton organization|actomyosin structure organization|protein-containing complex|actin binding|cadherin binding|signaling receptor binding|synaptic membrane|structural molecule activity
Epb42	6.16133	12.3227	0	#DIV/0!	#DIV/0!	0.00202586	0.0117761	Up	0.0694071	0.0674215	0	0	GeneID:13828,Genbank:NM_013513.3,MGI:MGI:95402	erythrocyte membrane protein band 4.2	GO:0005856,GO:0005886,GO:0008360,GO:0016020,GO:0018149,GO:0020027,GO:0030863,GO:0043249,GO:0048536,GO:0050801,GO:0055072,GO:0000902,GO:0003810,GO:0005737	cytoskeleton|plasma membrane|regulation of cell shape|membrane|peptide cross-linking|hemoglobin metabolic process|cortical cytoskeleton|erythrocyte maturation|spleen development|ion homeostasis|iron ion homeostasis|cell morphogenesis|protein-glutamine gamma-glutamyltransferase activity|cytoplasm
Epdr1	48.296	81.3635	15.2284	5.34289	2.41762	5.52317e-07	8.07189e-06	Up	0.921012	1.09022	0.144709	0.138029	GeneID:105298,Genbank:NM_134065.4,MGI:MGI:2145369	ependymin related protein 1 (zebrafish)	GO:0005615,GO:0005764,GO:0007160,GO:0008150,GO:0003674,GO:0005509,GO:0005576	extracellular space|lysosome|cell-matrix adhesion|biological_process|molecular_function|calcium ion binding|extracellular region
Ephx1	53346.5	71943.6	34749.3	2.07036	1.04988	1.24798e-08	2.46212e-07	Up	1156.62	1241.46	451.739	425.28	GeneID:13849,Genbank:NM_001312918.1,MGI:MGI:95405	epoxide hydrolase 1, microsomal	GO:0005886,GO:0006725,GO:0009636,GO:0014070,GO:0016020,GO:0016021,GO:0016787,GO:0019439,GO:0019899,GO:0033961,GO:0034312,GO:0003824,GO:0043231,GO:0004301,GO:0097176,GO:0005783	plasma membrane|cellular aromatic compound metabolic process|response to toxic substance|response to organic cyclic compound|membrane|integral component of membrane|hydrolase activity|aromatic compound catabolic process|enzyme binding|cis-stilbene-oxide hydrolase activity|diol biosynthetic process|catalytic activity|intracellular membrane-bounded organelle|epoxide hydrolase activity|epoxide metab…	mmu00980,mmu04976,mmu05204	Metabolism of xenobiotics by cytochrome P450|Bile secretion|Chemical carcinogenesis
Epn3	32.7459	60.0538	5.43801	11.0433	3.4651	4.20398e-08	7.63081e-07	Up	0.309066	0.407768	0.0329335	0.0384727	GeneID:71889,Genbank:NM_027984.3,MGI:MGI:1919139	epsin 3	GO:0005905,GO:0008150,GO:0008289,GO:0019897,GO:0030136,GO:0031410,GO:0043231,GO:0048471,GO:1990175,GO:0005634,GO:0005654,GO:0005737	clathrin-coated pit|biological_process|lipid binding|extrinsic component of plasma membrane|clathrin-coated vesicle|cytoplasmic vesicle|intracellular membrane-bounded organelle|perinuclear region of cytoplasm|EH domain binding|nucleus|nucleoplasm|cytoplasm	mmu04144	Endocytosis
Ercc3	1634.77	2495.12	774.418	3.22193	1.68793	3.79247e-17	2.08966e-15	Up	22.7065	25.4532	5.71416	5.99487	GeneID:13872,Genbank:XM_006525636.2,MGI:MGI:95414	excision repair cross-complementing rodent repair deficiency, complementation group 3	GO:0043138,GO:0008104,GO:0006351,GO:0003677,GO:0045944,GO:0008353,GO:0006355,GO:0004003,GO:0047485,GO:0009411,GO:0006366,GO:0004386,GO:1901990,GO:0009650,GO:0004672,GO:0005524,GO:0005634,GO:0005654,GO:0006367,GO:0005669,GO:0016787,GO:0006915,GO:0005675,GO:0016887,GO:0006974,GO:0006265,GO:0033683,GO:0006979,GO:0006281,GO:0000166,GO:0035315,GO:0008022,GO:0006283,GO:0000439,GO:0043065,GO:0008094,GO:…	3'-5' DNA helicase activity|protein localization|transcription, DNA-templated|DNA binding|positive regulation of transcription by RNA polymerase II|RNA polymerase II carboxy-terminal domain kinase activity|regulation of transcription, DNA-templated|ATP-dependent DNA helicase activity|protein N-terminus binding|response to UV|transcription by RNA polymerase II|helicase activity|regulation of mitot…	mmu03022,mmu03420	Basal transcription factors|Nucleotide excision repair
Erich3	10.1325	18.4739	1.791	10.3149	3.36665	0.00310741	0.0168011	Up	0.147439	0.0951544	0.0115342	0.0105707	GeneID:209601,Genbank:NM_175176.3,MGI:MGI:1919095	glutamate rich 3	GO:0003674,GO:0005575,GO:0008150	molecular_function|cellular_component|biological_process
Erich4	16.5357	26.2227	6.8487	3.82887	1.93692	0.0112622	0.048483	Up	0.953252	0.912603	0.299453	0.0342947	GeneID:632778,Genbank:NM_001039243.3,MGI:MGI:3646269	glutamate rich 4	GO:0003674,GO:0005575,GO:0008150	molecular_function|cellular_component|biological_process
Ermap	26.3197	44.8351	7.80435	5.74488	2.52228	9.25087e-05	0.000811464	Up	0.192205	0.278345	0.0159552	0.0301818	GeneID:27028,Genbank:XM_006503140.3,MGI:MGI:1349816	erythroblast membrane-associated protein	GO:0005737,GO:0005886,GO:0008150,GO:0009897,GO:0016020,GO:0016021,GO:0031410,GO:0050776,GO:0050852,GO:0001817,GO:0003674,GO:0005102	cytoplasm|plasma membrane|biological_process|external side of plasma membrane|membrane|integral component of membrane|cytoplasmic vesicle|regulation of immune response|T cell receptor signaling pathway|regulation of cytokine production|molecular_function|signaling receptor binding
Ero1l	1368.38	1887.17	849.582	2.2213	1.1514	1.14641e-08	2.27757e-07	Up	13.5459	12.9107	3.89527	4.88919	GeneID:50527,Genbank:NM_015774.3,MGI:MGI:1354385	ERO1-like (S. cerevisiae)	GO:0051209,GO:0030176,GO:0005789,GO:0055114,GO:0030198,GO:0006457,GO:0070059,GO:0030425,GO:0006464,GO:0006915,GO:0015035,GO:0030968,GO:0016020,GO:0034975,GO:0016491,GO:0034976,GO:0045454,GO:0016671,GO:0003756,GO:0050873,GO:0019471,GO:0005622,GO:0051085,GO:0022417,GO:0005783	release of sequestered calcium ion into cytosol|integral component of endoplasmic reticulum membrane|endoplasmic reticulum membrane|oxidation-reduction process|extracellular matrix organization|protein folding|intrinsic apoptotic signaling pathway in response to endoplasmic reticulum stress|dendrite|cellular protein modification process|apoptotic process|protein disulfide oxidoreductase activity|…	mmu04141	Protein processing in endoplasmic reticulum
Ero1lb	1357.38	1834.18	880.574	2.08293	1.05862	8.90455e-08	1.51306e-06	Up	11.227	12.1236	4.47468	3.71517	GeneID:67475,Genbank:XM_006516730.3,MGI:MGI:1914725	ERO1-like beta (S. cerevisiae)	GO:0045454,GO:0006464,GO:0055114,GO:0015035,GO:0016020,GO:0016491,GO:0016671,GO:0019471,GO:0022417,GO:0030070,GO:0030198,GO:0003756,GO:0034975,GO:0005783,GO:0042593,GO:0005789	cell redox homeostasis|cellular protein modification process|oxidation-reduction process|protein disulfide oxidoreductase activity|membrane|oxidoreductase activity|oxidoreductase activity, acting on a sulfur group of donors, disulfide as acceptor|4-hydroxyproline metabolic process|protein maturation by protein folding|insulin processing|extracellular matrix organization|protein disulfide isomeras…	mmu04141	Protein processing in endoplasmic reticulum
Esco2	245.323	446.577	44.0697	10.1334	3.34105	4.70765e-26	5.37935e-24	Up	3.78716	4.5983	0.198927	0.383394	GeneID:71988,Genbank:NM_028039.2,MGI:MGI:1919238	establishment of sister chromatid cohesion N-acetyltransferase 2	GO:0034421,GO:0004468,GO:0035861,GO:0005634,GO:0046872,GO:0005694,GO:0005794,GO:0006275,GO:0006302,GO:0007049,GO:0071168,GO:0007059,GO:0010369,GO:0016740,GO:0016746,GO:0000785,GO:0030054,GO:0001741,GO:0031618,GO:0002244	post-translational protein acetylation|lysine N-acetyltransferase activity, acting on acetyl phosphate as donor|site of double-strand break|nucleus|metal ion binding|chromosome|Golgi apparatus|regulation of DNA replication|double-strand break repair|cell cycle|protein localization to chromatin|chromosome segregation|chromocenter|transferase activity|transferase activity, transferring acyl groups|…
Esd	18577.1	27035.4	10118.9	2.67177	1.41779	2.32773e-14	9.54984e-13	Up	400.134	451.394	127.634	105.28	GeneID:13885,Genbank:NM_001285423.1,MGI:MGI:95421	esterase D/formylglutathione hydrolase	GO:0016788,GO:0018738,GO:0031410,GO:0042802,GO:0046294,GO:0052689,GO:0005737,GO:0005829,GO:0016787	hydrolase activity, acting on ester bonds|S-formylglutathione hydrolase activity|cytoplasmic vesicle|identical protein binding|formaldehyde catabolic process|carboxylic ester hydrolase activity|cytoplasm|cytosol|hydrolase activity
Espl1	30.7868	47.691	13.8827	3.43528	1.78043	0.00173596	0.0103236	Up	0.19662	0.288689	0.0473826	0.0641844	GeneID:105988,Genbank:XM_011245396.2,MGI:MGI:2146156	extra spindle pole bodies 1, separase	GO:0051307,GO:0000278,GO:0072686,GO:0004197,GO:0005634,GO:0005737,GO:0005813,GO:0006508,GO:0007059,GO:0007127,GO:0008233,GO:0008234,GO:0000070,GO:0016787,GO:0045143,GO:0000212	meiotic chromosome separation|mitotic cell cycle|mitotic spindle|cysteine-type endopeptidase activity|nucleus|cytoplasm|centrosome|proteolysis|chromosome segregation|meiosis I|peptidase activity|cysteine-type peptidase activity|mitotic sister chromatid segregation|hydrolase activity|homologous chromosome segregation|meiotic spindle organization	mmu04110,mmu04114	Cell cycle|Oocyte meiosis
Espn	32.9463	47.4723	18.4204	2.57716	1.36578	0.0132233	0.0550734	Up	0.338547	0.361422	0.0733546	0.0772067	GeneID:56226,Genbank:XM_006539060.2,MGI:MGI:1861630	espin	GO:0051015,GO:0031941,GO:0005737,GO:0051017,GO:0005856,GO:0005902,GO:0051491,GO:0005903,GO:0007605,GO:0032420,GO:0007626,GO:0032421,GO:0015629,GO:0051494,GO:0032426,GO:0051639,GO:0017124,GO:0003779,GO:0042995,GO:0030046,GO:0005515,GO:0030054	actin filament binding|filamentous actin|cytoplasm|actin filament bundle assembly|cytoskeleton|microvillus|positive regulation of filopodium assembly|brush border|sensory perception of sound|stereocilium|locomotory behavior|stereocilium bundle|actin cytoskeleton|negative regulation of cytoskeleton organization|stereocilium tip|actin filament network formation|SH3 domain binding|actin binding|cell…
Espnl	20.6457	33.5521	7.73935	4.33526	2.11612	0.00289442	0.0157899	Up	0.202644	0.218624	0.0258128	0.0543759	GeneID:227357,Genbank:NM_001033292.3,MGI:MGI:2685402	espin-like	GO:0007605,GO:0031941,GO:0032426,GO:0042995,GO:0051015,GO:0051017,GO:0003779,GO:0005515,GO:0005737	sensory perception of sound|filamentous actin|stereocilium tip|cell projection|actin filament binding|actin filament bundle assembly|actin binding|protein binding|cytoplasm
F2rl1	11.6497	21.5084	1.791	12.0091	3.58606	0.00274371	0.0151251	Up	0.203152	0.409472	0.0134493	0.0255415	GeneID:14063,Genbank:NM_007974.4,MGI:MGI:101910	coagulation factor II (thrombin) receptor-like 1	GO:0004930,GO:0005769,GO:0005886,GO:0005887,GO:0006954,GO:0007165,GO:0031274,GO:0007186,GO:0031681,GO:0007204,GO:0032795,GO:0032930,GO:0034137,GO:0034140,GO:0034141,GO:0046328,GO:0034145,GO:0046329,GO:0035025,GO:0046330,GO:0050702,GO:0050900,GO:0050921,GO:0050927,GO:0001965,GO:0090195,GO:0051482,GO:0002286,GO:0090198,GO:0051607,GO:0002376,GO:0097029,GO:0002690,GO:0002741,GO:0097755,GO:0003104,GO:…	G-protein coupled receptor activity|early endosome|plasma membrane|integral component of plasma membrane|inflammatory response|signal transduction|positive regulation of pseudopodium assembly|G-protein coupled receptor signaling pathway|G-protein beta-subunit binding|positive regulation of cytosolic calcium ion concentration|heterotrimeric G-protein binding|positive regulation of superoxide anion…	mmu04080,mmu04750,mmu05143	Neuroactive ligand-receptor interaction|Inflammatory mediator regulation of TRP channels|African trypanosomiasis
F830016B08Rik	207.631	352.017	63.244	5.56602	2.47665	0.04327	0.141812	Up	2.49935	0.94419	0.38276	0.0913364	GeneID:240328,Genbank:XM_006525926.2,MGI:MGI:3588218	RIKEN cDNA F830016B08 gene	GO:0035458,GO:0003924,GO:0005789,GO:0006952	cellular response to interferon-beta|GTPase activity|endoplasmic reticulum membrane|defense response
Fa2h	22.4517	43.1773	1.726	25.0159	4.64477	8.13206e-08	1.39292e-06	Up	0.462908	0.703288	0	0.0419	GeneID:338521,Genbank:NM_178086.3,MGI:MGI:2443327	fatty acid 2-hydroxylase	GO:0032287,GO:0005783,GO:0042127,GO:0006629,GO:0042634,GO:0006631,GO:0006633,GO:0008610,GO:0016020,GO:0043231,GO:0016021,GO:0046872,GO:0016491,GO:0055114,GO:0020037,GO:0080132,GO:0030258,GO:0001949,GO:0005506,GO:0032286	peripheral nervous system myelin maintenance|endoplasmic reticulum|regulation of cell proliferation|lipid metabolic process|regulation of hair cycle|fatty acid metabolic process|fatty acid biosynthetic process|lipid biosynthetic process|membrane|intracellular membrane-bounded organelle|integral component of membrane|metal ion binding|oxidoreductase activity|oxidation-reduction process|heme bindin…
Fabp12	27.8983	40.1228	15.6737	2.55988	1.35608	0.020887	0.0796646	Up	0.0970081	0.155443	0.0288353	0.0344467	GeneID:75497,Genbank:NM_029310.1,MGI:MGI:1922747	fatty acid binding protein 12	GO:0005575,GO:0008150,GO:0008289	cellular_component|biological_process|lipid binding
Fabp7	183.356	264.8	101.912	2.59833	1.37759	1.0634e-06	1.4696e-05	Up	11.0483	12.1874	2.94612	3.70461	GeneID:12140,Genbank:NM_021272.3,MGI:MGI:101916	fatty acid binding protein 7, brain	GO:0005737,GO:0005829,GO:0005911,GO:0008289,GO:0021846,GO:0022008,GO:0042995,GO:0043025,GO:0044297,GO:0050673,GO:0060134,GO:0001964,GO:0071944,GO:0005504,GO:0005634	cytoplasm|cytosol|cell-cell junction|lipid binding|cell proliferation in forebrain|neurogenesis|cell projection|neuronal cell body|cell body|epithelial cell proliferation|prepulse inhibition|startle response|cell periphery|fatty acid binding|nucleus	mmu03320	PPAR signaling pathway
Fam102a	1765.23	2730.08	800.379	3.41099	1.77019	4.93712e-19	3.33569e-17	Up	22.2586	26.0605	6.20069	4.53683	GeneID:98952,Genbank:NM_153560.4,MGI:MGI:2138935	family with sequence similarity 102, member A	GO:0003674,GO:0005575,GO:0008150	molecular_function|cellular_component|biological_process
Fam126a	879.665	1175.25	584.081	2.01213	1.00873	8.68747e-07	1.22444e-05	Up	5.9242	5.59175	2.3942	1.85035	GeneID:84652,Genbank:XM_017321188.1,MGI:MGI:2149839	family with sequence similarity 126, member A	GO:0005886,GO:0016020,GO:0042552,GO:0043005,GO:0046854,GO:0072659,GO:0003674,GO:0005737,GO:0005829	plasma membrane|membrane|myelination|neuron projection|phosphatidylinositol phosphorylation|protein localization to plasma membrane|molecular_function|cytoplasm|cytosol
Fam129c	69.0496	93.945	44.1542	2.12766	1.08927	0.00430643	0.0220052	Up	0.330444	0.399419	0.139784	0.119209	GeneID:100037278,Genbank:XM_006509531.3,MGI:MGI:3686743	family with sequence similarity 129, member C	GO:0003674,GO:0005575,GO:0008150	molecular_function|cellular_component|biological_process
Fam163b	11.2527	21.2897	1.21567	17.5127	4.13033	0.000373877	0.00276166	Up	0.270912	0.282046	0.0140402	0.0132083	GeneID:109349,Genbank:NM_175427.4,MGI:MGI:1926106	family with sequence similarity 163, member B	GO:0016020,GO:0016021,GO:0003674,GO:0005575,GO:0008150	membrane|integral component of membrane|molecular_function|cellular_component|biological_process
Fam208b	1115.39	1567.71	663.067	2.36433	1.24143	1.04138e-05	0.000115962	Up	3.25215	2.52038	0.854382	0.972567	GeneID:105203,Genbank:XM_006516460.3,MGI:MGI:2145274	family with sequence similarity 208, member B	GO:0005829,GO:0008150,GO:0003674,GO:0005634,GO:0005654	cytosol|biological_process|molecular_function|nucleus|nucleoplasm
Fam212b	74.2194	140.504	7.93436	17.7084	4.14636	1.27253e-05	0.000138618	Up	0.99658	0.600728	0.0406397	0.021906	GeneID:109050,Genbank:NM_175398.4,MGI:MGI:1923497	family with sequence similarity 212, member B	GO:0005634,GO:0008150,GO:0019901	nucleus|biological_process|protein kinase binding
Fam217b	7.96603	13.5007	2.43134	5.55279	2.47321	0.038337	0.128921	Up	0.168731	0.153593	0.0295487	0.0138651	GeneID:71532,Genbank:NM_001081289.1,MGI:MGI:1918782	family with sequence similarity 217, member B	GO:0008150,GO:0003674,GO:0005654,GO:0005829	biological_process|molecular_function|nucleoplasm|cytosol
Fam234b	1602.98	2189.32	1016.65	2.15348	1.10667	3.18272e-08	5.91583e-07	Up	17.0998	17.3625	5.02536	6.82186	GeneID:74525,Genbank:XM_006506715.2,MGI:MGI:1921775	family with sequence similarity 234, member B	GO:0016020,GO:0016021,GO:0085029,GO:0003674,GO:0005575,GO:0008150	membrane|integral component of membrane|extracellular matrix assembly|molecular_function|cellular_component|biological_process
Fam3b	15.2388	29.8372	0.640338	46.5961	5.54214	1.83914e-06	2.4255e-05	Up	0.742833	0.481993	0.0453527	0	GeneID:52793,Genbank:NM_020622.2,MGI:MGI:1270150	family with sequence similarity 3, member B	GO:0005615,GO:0005641,GO:0006915,GO:0030073,GO:0005125,GO:0005576	extracellular space|nuclear envelope lumen|apoptotic process|insulin secretion|cytokine activity|extracellular region
Fam69b	8.73577	14.3999	3.07168	4.68794	2.22895	0.0447447	0.145859	Up	0.44896	0.350751	0.0830337	0.0519053	GeneID:56279,Genbank:NM_019833.3,MGI:MGI:1927576	family with sequence similarity 69, member B	GO:0008150,GO:0016020,GO:0016021,GO:0003674,GO:0005575,GO:0005783	biological_process|membrane|integral component of membrane|molecular_function|cellular_component|endoplasmic reticulum
Fam72a	131.328	200.592	62.0642	3.23201	1.69243	7.23612e-08	1.25333e-06	Up	4.78998	5.66055	1.36667	1.29159	GeneID:108900,Genbank:NM_175382.4,MGI:MGI:1919669	family with sequence similarity 72, member A	GO:0005829,GO:0016020,GO:0031552,GO:0043065,GO:0043231,GO:0003674,GO:0005737,GO:0005739	cytosol|membrane|negative regulation of brain-derived neurotrophic factor-activated receptor activity|positive regulation of apoptotic process|intracellular membrane-bounded organelle|molecular_function|cytoplasm|mitochondrion
Fam73a	314.003	455.031	172.976	2.63059	1.39539	1.95776e-08	3.72433e-07	Up	2.40073	2.45946	0.567959	0.861299	GeneID:215708,Genbank:NM_001162375.1,MGI:MGI:1924567	family with sequence similarity 73, member A	GO:0008053,GO:0016020,GO:0016021,GO:0042803,GO:0046982,GO:0005739,GO:0005741,GO:0005887	mitochondrial fusion|membrane|integral component of membrane|protein homodimerization activity|protein heterodimerization activity|mitochondrion|mitochondrial outer membrane|integral component of plasma membrane
Fam81a	142.341	210.181	74.5003	2.82121	1.49632	4.71924e-05	0.000449384	Up	1.56694	1.41777	0.535147	0.242605	GeneID:76886,Genbank:XM_006511551.2,MGI:MGI:1924136	family with sequence similarity 81, member A	GO:0003674,GO:0005575,GO:0008150	molecular_function|cellular_component|biological_process
Fam84a	152.676	254.999	50.3528	5.06424	2.34034	6.82121e-14	2.70088e-12	Up	3.03225	2.65073	0.405929	0.405652	GeneID:105005,Genbank:NM_029007.2,MGI:MGI:2145011	family with sequence similarity 84, member A	GO:0003674,GO:0005575,GO:0008150	molecular_function|cellular_component|biological_process
Fbp2	45.2383	79.0253	11.4514	6.90096	2.7868	2.94827e-07	4.53044e-06	Up	1.31741	2.28122	0.226447	0.238212	GeneID:14120,Genbank:NM_007994.3,MGI:MGI:95491	fructose bisphosphatase 2	GO:0030054,GO:0005737,GO:0030388,GO:0042132,GO:0005829,GO:0005886,GO:0005975,GO:0005986,GO:0006000,GO:0006002,GO:0042578,GO:0006094,GO:0042802,GO:0046872,GO:0008152,GO:0003824,GO:0016787,GO:0005634,GO:0016791,GO:0005654	cell junction|cytoplasm|fructose 1,6-bisphosphate metabolic process|fructose 1,6-bisphosphate 1-phosphatase activity|cytosol|plasma membrane|carbohydrate metabolic process|sucrose biosynthetic process|fructose metabolic process|fructose 6-phosphate metabolic process|phosphoric ester hydrolase activity|gluconeogenesis|identical protein binding|metal ion binding|metabolic process|catalytic activity…	mmu00010,mmu00030,mmu00051,mmu04152,mmu04910	Glycolysis / Gluconeogenesis|Pentose phosphate pathway|Fructose and mannose metabolism|AMPK signaling pathway|Insulin signaling pathway
Fbxl18	124.996	168.561	81.4305	2.07	1.04963	0.000997795	0.00646336	Up	2.36252	2.14534	0.660669	0.921069	GeneID:231863,Genbank:XM_006504693.3,MGI:MGI:2444450	F-box and leucine-rich repeat protein 18	GO:0008150,GO:0004842,GO:0005515,GO:0005575	biological_process|ubiquitin-protein transferase activity|protein binding|cellular_component
Fbxl22	20.7591	32.8136	8.70471	3.76963	1.91442	0.00496576	0.024704	Up	0.288967	0.224959	0.0815262	0.0309971	GeneID:74165,Genbank:NM_175206.4,MGI:MGI:1921415	F-box and leucine-rich repeat protein 22	GO:0030018,GO:0043161,GO:0061630,GO:0005737,GO:0016567,GO:0019005	Z disc|proteasome-mediated ubiquitin-dependent protein catabolic process|ubiquitin protein ligase activity|cytoplasm|protein ubiquitination|SCF ubiquitin ligase complex
Fbxo15	13.6853	22.5079	4.86268	4.6287	2.21061	0.0111591	0.0481488	Up	0.266802	0.325494	0.0292701	0.0556506	GeneID:50764,Genbank:XM_011247086.1,MGI:MGI:1354755	F-box protein 15	GO:0019005,GO:0043161,GO:0061630,GO:0000151,GO:0004842,GO:0005515	SCF ubiquitin ligase complex|proteasome-mediated ubiquitin-dependent protein catabolic process|ubiquitin protein ligase activity|ubiquitin ligase complex|ubiquitin-protein transferase activity|protein binding
Fbxo2	17.983	34.1099	1.85601	18.3781	4.19992	0.000259372	0.00199551	Up	0.543334	1.49533	0.0652012	0.0297875	GeneID:230904,Genbank:XM_006538814.3,MGI:MGI:2446216	F-box protein 2	GO:0031146,GO:0005515,GO:0031396,GO:0005737,GO:0043197,GO:0005783,GO:0005829,GO:0006511,GO:0006516,GO:0043231,GO:0008285,GO:0016020,GO:0016567,GO:0019005,GO:0001540,GO:0030246,GO:0004842,GO:0030433	SCF-dependent proteasomal ubiquitin-dependent protein catabolic process|protein binding|regulation of protein ubiquitination|cytoplasm|dendritic spine|endoplasmic reticulum|cytosol|ubiquitin-dependent protein catabolic process|glycoprotein catabolic process|intracellular membrane-bounded organelle|negative regulation of cell proliferation|membrane|protein ubiquitination|SCF ubiquitin ligase compl…	mmu04141,mmu04120	Protein processing in endoplasmic reticulum|Ubiquitin mediated proteolysis
Fbxo30	836.033	1162.11	509.955	2.27885	1.18831	2.70033e-06	3.44646e-05	Up	7.68929	6.63714	1.76374	2.91267	GeneID:71865,Genbank:NM_027968.3,MGI:MGI:1919115	F-box protein 30	GO:0008270,GO:0046872,GO:0061630,GO:0004842,GO:0005575,GO:0008150	zinc ion binding|metal ion binding|ubiquitin protein ligase activity|ubiquitin-protein transferase activity|cellular_component|biological_process
Fcna	1662.32	2247.34	1077.3	2.08609	1.0608	7.15762e-08	1.24099e-06	Up	43.059	49.4274	15.7314	16.4707	GeneID:14133,Genbank:XM_011239016.2,MGI:MGI:1340905	ficolin A	GO:0005576,GO:0005581,GO:0005886,GO:0016020,GO:0030246,GO:0045087,GO:0046872,GO:0097367,GO:0001867,GO:0002376,GO:0005515	extracellular region|collagen trimer|plasma membrane|membrane|carbohydrate binding|innate immune response|metal ion binding|carbohydrate derivative binding|complement activation, lectin pathway|immune system process|protein binding
Fem1b	1808.71	2860.49	756.941	3.77901	1.91801	2.03026e-21	1.67802e-19	Up	13.0762	14.2028	2.31021	3.05723	GeneID:14155,Genbank:NM_010193.4,MGI:MGI:1335087	feminization 1 homolog b (C. elegans)	GO:0005515,GO:0005634,GO:0005654,GO:0005737,GO:0005829,GO:0006915,GO:0016567,GO:0051438,GO:0060442,GO:0060743,GO:0002070,GO:1902041,GO:0004842,GO:2000001,GO:0005123	protein binding|nucleus|nucleoplasm|cytoplasm|cytosol|apoptotic process|protein ubiquitination|regulation of ubiquitin-protein transferase activity|branching involved in prostate gland morphogenesis|epithelial cell maturation involved in prostate gland development|epithelial cell maturation|regulation of extrinsic apoptotic signaling pathway via death domain receptors|ubiquitin-protein transferas…
Fen1	229.282	306.4	152.164	2.01362	1.00979	9.01408e-05	0.000794378	Up	4.65194	5.61405	2.12569	1.60248	GeneID:14156,Genbank:NM_001271615.1,MGI:MGI:102779	flap structure specific endonuclease 1	GO:0046872,GO:0007613,GO:0003677,GO:0048256,GO:0008409,GO:0003824,GO:0016787,GO:0004518,GO:0090305,GO:0004519,GO:0004523,GO:0004527,GO:0005634,GO:0016788,GO:0017108,GO:0005730,GO:0030145,GO:0005739,GO:0032991,GO:0006260,GO:0000287,GO:0043137,GO:0006281,GO:0000784,GO:0045876,GO:0006974	metal ion binding|memory|DNA binding|flap endonuclease activity|5'-3' exonuclease activity|catalytic activity|hydrolase activity|nuclease activity|nucleic acid phosphodiester bond hydrolysis|endonuclease activity|RNA-DNA hybrid ribonuclease activity|exonuclease activity|nucleus|hydrolase activity, acting on ester bonds|5'-flap endonuclease activity|nucleolus|manganese ion binding|mitochondrion|pr…	mmu03030,mmu03410,mmu03450	DNA replication|Base excision repair|Non-homologous end-joining
Fgd1	239.805	351.956	127.655	2.75708	1.46314	1.93305e-08	3.68144e-07	Up	2.72225	3.11079	0.914568	0.7383	GeneID:14163,Genbank:XM_006528699.3,MGI:MGI:104566	FYVE, RhoGEF and PH domain containing 1	GO:0046872,GO:0005515,GO:0005737,GO:0005794,GO:0005856,GO:0007010,GO:0008360,GO:0030027,GO:0030036,GO:0031267,GO:0035023,GO:0042995,GO:0001726,GO:0043087,GO:0005085,GO:0046847,GO:0005089	metal ion binding|protein binding|cytoplasm|Golgi apparatus|cytoskeleton|cytoskeleton organization|regulation of cell shape|lamellipodium|actin cytoskeleton organization|small GTPase binding|regulation of Rho protein signal transduction|cell projection|ruffle|regulation of GTPase activity|guanyl-nucleotide exchange factor activity|filopodium assembly|Rho guanyl-nucleotide exchange factor activity	mmu04810	Regulation of actin cytoskeleton
Fgd3	95.8192	162.787	28.8511	5.64233	2.49629	1.80723e-11	5.36061e-10	Up	0.763998	0.797788	0.0778295	0.119881	GeneID:30938,Genbank:NM_015759.2,MGI:MGI:1353657	FYVE, RhoGEF and PH domain containing 3	GO:0005856,GO:0035023,GO:0046847,GO:0046872,GO:0005085,GO:0005089,GO:0005737	cytoskeleton|regulation of Rho protein signal transduction|filopodium assembly|metal ion binding|guanyl-nucleotide exchange factor activity|Rho guanyl-nucleotide exchange factor activity|cytoplasm	mmu04810	Regulation of actin cytoskeleton
Fgf21	454.745	702.475	207.015	3.39335	1.76271	0.00237361	0.0134225	Up	14.3803	25.618	3.7856	4.88923	GeneID:56636,Genbank:NM_020013.4,MGI:MGI:1861377	fibroblast growth factor 21	GO:0008083,GO:0008284,GO:0008543,GO:0010898,GO:0046326,GO:0070374,GO:0090080,GO:1901215,GO:2000352,GO:0005104,GO:0005576,GO:0005615	growth factor activity|positive regulation of cell proliferation|fibroblast growth factor receptor signaling pathway|positive regulation of triglyceride catabolic process|positive regulation of glucose import|positive regulation of ERK1 and ERK2 cascade|positive regulation of MAPKKK cascade by fibroblast growth factor receptor signaling pathway|negative regulation of neuron death|negative regulat…	mmu04014,mmu04015,mmu04010,mmu04151,mmu04810,mmu04714,mmu05200,mmu05226,mmu05218,mmu05224	Ras signaling pathway|Rap1 signaling pathway|MAPK signaling pathway|PI3K-Akt signaling pathway|Regulation of actin cytoskeleton|Thermogenesis|Pathways in cancer|Gastric cancer|Melanoma|Breast cancer
Fgf9	44.6377	79.4849	9.79037	8.11869	3.02125	8.19916e-09	1.66586e-07	Up	0.397157	0.611765	0.0634955	0.040652	GeneID:14180,Genbank:NM_013518.4,MGI:MGI:104723	fibroblast growth factor 9	GO:0003214,GO:0003231,GO:0005104,GO:0005576,GO:0005604,GO:0005615,GO:0005737,GO:0030154,GO:0006606,GO:0030178,GO:0007267,GO:0030238,GO:0007275,GO:0030324,GO:0030326,GO:0060045,GO:0030949,GO:0032927,GO:0042472,GO:0060484,GO:0060979,GO:0090263,GO:1904707,GO:0000122,GO:0001525,GO:0001649,GO:0001654,GO:0002053,GO:0002062,GO:0008083,GO:0008201,GO:0008284,GO:0008543,GO:0043410,GO:0045880,GO:0008584,GO:…	cardiac left ventricle morphogenesis|cardiac ventricle development|fibroblast growth factor receptor binding|extracellular region|basement membrane|extracellular space|cytoplasm|cell differentiation|protein import into nucleus|negative regulation of Wnt signaling pathway|cell-cell signaling|male sex determination|multicellular organism development|lung development|embryonic limb morphogenesis|pos…	mmu04014,mmu04015,mmu04010,mmu04151,mmu04810,mmu05200,mmu05226,mmu05218,mmu05224	Ras signaling pathway|Rap1 signaling pathway|MAPK signaling pathway|PI3K-Akt signaling pathway|Regulation of actin cytoskeleton|Pathways in cancer|Gastric cancer|Melanoma|Breast cancer
Fgfbp1	49.3832	94.9245	3.84203	24.7069	4.62684	3.62813e-15	1.60448e-13	Up	1.95062	1.85563	0.0876833	0	GeneID:14181,Genbank:XM_006503711.3,MGI:MGI:1096350	fibroblast growth factor binding protein 1	GO:0007267,GO:0008284,GO:0009986,GO:0016020,GO:0017134,GO:0019838,GO:0031012,GO:0045743,GO:0005576,GO:0005886	cell-cell signaling|positive regulation of cell proliferation|cell surface|membrane|fibroblast growth factor binding|growth factor binding|extracellular matrix|positive regulation of fibroblast growth factor receptor signaling pathway|extracellular region|plasma membrane
Fgfbp3	64.5588	93.6682	35.4495	2.6423	1.4018	0.000481808	0.00343808	Up	2.85382	2.16886	0.804768	0.618355	GeneID:72514,Genbank:NM_028263.1,MGI:MGI:1919764	fibroblast growth factor binding protein 3	GO:0070374,GO:0007267,GO:0008201,GO:0017134,GO:0019838,GO:0030534,GO:0031012,GO:0031646,GO:0043117,GO:0005576,GO:0045743,GO:0005622	positive regulation of ERK1 and ERK2 cascade|cell-cell signaling|heparin binding|fibroblast growth factor binding|growth factor binding|adult behavior|extracellular matrix|positive regulation of neurological system process|positive regulation of vascular permeability|extracellular region|positive regulation of fibroblast growth factor receptor signaling pathway|intracellular
Fhdc1	243.668	464.174	23.1627	20.0397	4.32479	6.67831e-42	2.18663e-39	Up	2.02947	2.42316	0.096756	0.0677208	GeneID:229474,Genbank:XM_006501328.3,MGI:MGI:2684972	FH2 domain containing 1	GO:0003674,GO:0005575,GO:0008150	molecular_function|cellular_component|biological_process
Fignl1	28.4403	42.7378	14.1427	3.02189	1.59545	0.00549707	0.02691	Up	0.354569	0.513591	0.12532	0.074246	GeneID:60530,Genbank:NM_001163360.1,MGI:MGI:1890648	fidgetin-like 1	GO:0043066,GO:0005524,GO:0046872,GO:0005634,GO:0048471,GO:0005737,GO:0007140,GO:0008568,GO:0010569,GO:0051726,GO:0071479,GO:0016787,GO:2001243,GO:0016887,GO:0000166,GO:0031122,GO:0000228,GO:0033687,GO:0001649	negative regulation of apoptotic process|ATP binding|metal ion binding|nucleus|perinuclear region of cytoplasm|cytoplasm|male meiotic nuclear division|microtubule-severing ATPase activity|regulation of double-strand break repair via homologous recombination|regulation of cell cycle|cellular response to ionizing radiation|hydrolase activity|negative regulation of intrinsic apoptotic signaling path…
Fitm1	296.307	457.469	135.144	3.38505	1.75918	2.57712e-12	8.35773e-11	Up	30.2062	29.9959	7.34396	5.53082	GeneID:68680,Genbank:NM_026808.1,MGI:MGI:1915930	fat storage-inducing transmembrane protein 1	GO:0010890,GO:0016020,GO:0016021,GO:0019915,GO:0030176,GO:0034389,GO:0005783,GO:0005789,GO:0008654	positive regulation of sequestering of triglyceride|membrane|integral component of membrane|lipid storage|integral component of endoplasmic reticulum membrane|lipid particle organization|endoplasmic reticulum|endoplasmic reticulum membrane|phospholipid biosynthetic process
Fitm2	1718.95	2581.56	856.346	3.01462	1.59198	2.20179e-15	1.01592e-13	Up	47.5377	47.1282	9.87172	13.5539	GeneID:228859,Genbank:NM_173397.4,MGI:MGI:2444508	fat storage-inducing transmembrane protein 2	GO:0030730,GO:0005783,GO:0034389,GO:0005789,GO:0007010,GO:0008654,GO:0010866,GO:0010890,GO:0016020,GO:0016021,GO:0035356,GO:0019915,GO:0022604,GO:0003674,GO:0030176,GO:0005623,GO:0005739	sequestering of triglyceride|endoplasmic reticulum|lipid particle organization|endoplasmic reticulum membrane|cytoskeleton organization|phospholipid biosynthetic process|regulation of triglyceride biosynthetic process|positive regulation of sequestering of triglyceride|membrane|integral component of membrane|cellular triglyceride homeostasis|lipid storage|regulation of cell morphogenesis|molecula…
Fkbpl	329.226	523.967	134.484	3.89612	1.96204	3.66986e-15	1.61873e-13	Up	3.26029	3.86363	0.661605	0.714172	GeneID:56299,Genbank:XM_006524662.3,MGI:MGI:1932127	FK506 binding protein-like	GO:1905553,GO:0005576,GO:0045765	regulation of blood vessel branching|extracellular region|regulation of angiogenesis
Fmn2	179.273	290.423	68.1231	4.2632	2.09194	1.41167e-12	4.76885e-11	Up	1.19861	1.40839	0.170963	0.295848	GeneID:54418,Genbank:NM_019445.2,MGI:MGI:1859252	formin 2	GO:0043066,GO:0015031,GO:0005737,GO:0045010,GO:0015629,GO:0005783,GO:0046907,GO:0016020,GO:0005789,GO:0048477,GO:0005819,GO:0005829,GO:0005856,GO:0005884,GO:0016192,GO:0005886,GO:0051017,GO:0016344,GO:0005902,GO:0051295,GO:0030659,GO:0005938,GO:0051758,GO:0031410,GO:0006974,GO:0003779,GO:0070649,GO:0040038,GO:0007275,GO:0005634,GO:0071456,GO:0042177,GO:0008017,GO:0005730	negative regulation of apoptotic process|protein transport|cytoplasm|actin nucleation|actin cytoskeleton|endoplasmic reticulum|intracellular transport|membrane|endoplasmic reticulum membrane|oogenesis|spindle|cytosol|cytoskeleton|actin filament|vesicle-mediated transport|plasma membrane|actin filament bundle assembly|meiotic chromosome movement towards spindle pole|microvillus|establishment of me…
Fnbp1l	1102.09	1498.19	705.986	2.12213	1.08551	1.09562e-07	1.82883e-06	Up	8.00186	7.22041	2.55859	2.8631	GeneID:214459,Genbank:NM_153118.3,MGI:MGI:1925642	formin binding protein 1-like	GO:0006897,GO:0006914,GO:0008289,GO:0016020,GO:0031410,GO:0060271,GO:0005737,GO:0005856,GO:0005886	endocytosis|autophagy|lipid binding|membrane|cytoplasmic vesicle|cilium assembly|cytoplasm|cytoskeleton|plasma membrane
Fosl2	644.286	989.053	299.52	3.30213	1.7234	3.38846e-15	1.50239e-13	Up	6.63203	6.42479	1.57692	1.32792	GeneID:14284,Genbank:NM_008037.4,MGI:MGI:102858	fos-like antigen 2	GO:0045944,GO:0006355,GO:0000982,GO:0006357,GO:0001228,GO:0048146,GO:0001666,GO:0003334,GO:0003677,GO:0003682,GO:0003690,GO:0006366,GO:0003700,GO:0032355,GO:0005634,GO:0043565,GO:0044212,GO:0000977,GO:0045893,GO:0005654,GO:0006351,GO:0000978	positive regulation of transcription by RNA polymerase II|regulation of transcription, DNA-templated|transcription factor activity, RNA polymerase II proximal promoter sequence-specific DNA binding|regulation of transcription by RNA polymerase II|transcriptional activator activity, RNA polymerase II transcription regulatory region sequence-specific DNA binding|positive regulation of fibroblast pr…	mmu04380	Osteoclast differentiation
Foxn2	1019.75	1522.42	517.076	2.94428	1.55792	6.59049e-14	2.61561e-12	Up	7.91036	7.01222	1.73161	1.90726	GeneID:14236,Genbank:NM_180974.4,MGI:MGI:1347478	forkhead box N2	GO:0035914,GO:0043231,GO:0043565,GO:0045893,GO:0003700,GO:0005634	skeletal muscle cell differentiation|intracellular membrane-bounded organelle|sequence-specific DNA binding|positive regulation of transcription, DNA-templated|DNA binding transcription factor activity|nucleus
Foxq1	867.149	1223.16	511.14	2.39299	1.25882	1.15619e-09	2.66377e-08	Up	22.2347	22.3743	8.00353	5.97737	GeneID:15220,Genbank:NM_008239.4,MGI:MGI:1298228	forkhead box Q1	GO:0001078,GO:0003677,GO:0003700,GO:0005634,GO:0006351,GO:0006355,GO:0006357,GO:0009653,GO:0030154,GO:0031069,GO:0043565,GO:0000122,GO:0000978,GO:0000981	transcriptional repressor activity, RNA polymerase II proximal promoter sequence-specific DNA binding|DNA binding|DNA binding transcription factor activity|nucleus|transcription, DNA-templated|regulation of transcription, DNA-templated|regulation of transcription by RNA polymerase II|anatomical structure morphogenesis|cell differentiation|hair follicle morphogenesis|sequence-specific DNA binding|…
Foxred2	79.0391	105.609	52.4688	2.0128	1.00921	0.00558855	0.0272638	Up	0.387903	0.402107	0.184051	0.118969	GeneID:239554,Genbank:XM_017316602.1,MGI:MGI:106315	FAD-dependent oxidoreductase domain containing 2	GO:0016491,GO:0030433,GO:0050660,GO:0055114,GO:0005783,GO:0005788	oxidoreductase activity|ubiquitin-dependent ERAD pathway|flavin adenine dinucleotide binding|oxidation-reduction process|endoplasmic reticulum|endoplasmic reticulum lumen
Fstl3	38.1998	58.675	17.7247	3.31034	1.72698	0.000681609	0.0046532	Up	1.00563	1.3453	0.28036	0.22768	GeneID:83554,Genbank:NM_031380.2,MGI:MGI:1890391	follistatin-like 3	GO:0032926,GO:0005576,GO:0044306,GO:0005615,GO:0045671,GO:0005634,GO:0005654,GO:0005794,GO:0006351,GO:0045944,GO:0006355,GO:0048185,GO:0006357,GO:0022409,GO:0090101,GO:0030141,GO:0001503,GO:0030514,GO:0001968,GO:0002244	negative regulation of activin receptor signaling pathway|extracellular region|neuron projection terminus|extracellular space|negative regulation of osteoclast differentiation|nucleus|nucleoplasm|Golgi apparatus|transcription, DNA-templated|positive regulation of transcription by RNA polymerase II|regulation of transcription, DNA-templated|activin binding|regulation of transcription by RNA polyme…
Fut1	32.1591	49.0899	15.2284	3.22358	1.68866	0.00220729	0.0126494	Up	0.46511	0.557523	0.150152	0.109005	GeneID:14343,Genbank:XM_006540616.3,MGI:MGI:109375	fucosyltransferase 1	GO:0036065,GO:0006486,GO:0008107	fucosylation|protein glycosylation|galactoside 2-alpha-L-fucosyltransferase activity	mmu00601,mmu00603	Glycosphingolipid biosynthesis - lacto and neolacto series|Glycosphingolipid biosynthesis - globo and isoglobo series
Fut4	34.4089	62.2292	6.58868	9.44487	3.23953	3.09503e-05	0.000307984	Up	0.470928	0.8038	0.039403	0.0655912	GeneID:14345,Genbank:NM_010242.3,MGI:MGI:95594	fucosyltransferase 4	GO:0008417,GO:0009986,GO:0016020,GO:0016021,GO:0016740,GO:0016757,GO:0036065,GO:0046920,GO:0071944,GO:0000139,GO:0005794,GO:0006486	fucosyltransferase activity|cell surface|membrane|integral component of membrane|transferase activity|transferase activity, transferring glycosyl groups|fucosylation|alpha-(1->3)-fucosyltransferase activity|cell periphery|Golgi membrane|Golgi apparatus|protein glycosylation	mmu00515,mmu00601	Mannose type O-glycan biosyntheis|Glycosphingolipid biosynthesis - lacto and neolacto series
Fv1	75.9467	108.389	43.5041	2.49147	1.317	0.0424153	0.1398	Up	3.1554	1.55349	0.645365	0.737189	GeneID:14349,Genbank:NM_010244.3,MGI:MGI:95595	Friend virus susceptibility 1	GO:0051607,GO:0005794,GO:0009615,GO:0016032	defense response to virus|Golgi apparatus|response to virus|viral process
Fzd3	44.5543	63.4496	25.6591	2.47279	1.30614	0.00507357	0.0251332	Up	0.166724	0.170894	0.0538062	0.0429791	GeneID:14365,Genbank:NM_021458.2,MGI:MGI:108476	frizzled class receptor 3	GO:0005737,GO:0005886,GO:0007165,GO:0007166,GO:0007186,GO:0007275,GO:0033278,GO:0007399,GO:0035567,GO:0016020,GO:0036342,GO:0016021,GO:0036514,GO:0036515,GO:0042472,GO:0042813,GO:0043025,GO:0045177,GO:0001736,GO:0001764,GO:0001843,GO:0001942,GO:0002052,GO:0004871,GO:0004888,GO:0004930,GO:0005515,GO:0016055,GO:0016324,GO:0016328,GO:0017147,GO:0030165,GO:0030424,GO:0045976,GO:0030425,GO:0048786,GO:…	cytoplasm|plasma membrane|signal transduction|cell surface receptor signaling pathway|G-protein coupled receptor signaling pathway|multicellular organism development|cell proliferation in midbrain|nervous system development|non-canonical Wnt signaling pathway|membrane|post-anal tail morphogenesis|integral component of membrane|dopaminergic neuron axon guidance|serotonergic neuron axon guidance|in…	mmu04310,mmu04390,mmu04150,mmu04550,mmu04916,mmu04360,mmu05200,mmu05206,mmu05205,mmu05225,mmu05226,mmu05217,mmu05224,mmu04934,mmu05166,mmu05165	Wnt signaling pathway|Hippo signaling pathway|mTOR signaling pathway|Signaling pathways regulating pluripotency of stem cells|Melanogenesis|Axon guidance|Pathways in cancer|MicroRNAs in cancer|Proteoglycans in cancer|Hepatocellular carcinoma|Gastric cancer|Basal cell carcinoma|Breast cancer|Cushing's syndrome|HTLV-I infection|Human papillomavirus infection
G6pdx	933.592	1246.16	621.022	2.00663	1.00477	9.51639e-07	1.33026e-05	Up	13.2294	13.6433	5.29014	4.79971	GeneID:14381,Genbank:NM_008062.2,MGI:MGI:105979	glucose-6-phosphate dehydrogenase X-linked	GO:0005829,GO:0005975,GO:0006006,GO:0006098,GO:0006695,GO:0006739,GO:0006740,GO:0032613,GO:0006741,GO:0032615,GO:0034599,GO:0006749,GO:0040014,GO:0042802,GO:0042803,GO:0043231,GO:0043249,GO:0043523,GO:0001816,GO:0001998,GO:0002033,GO:0004345,GO:0005536,GO:0005634,GO:0005737,GO:0006979,GO:0009051,GO:0009898,GO:0010734,GO:0016491,GO:0019322,GO:0045471,GO:0046390,GO:0048821,GO:0030246,GO:0050661,GO:…	cytosol|carbohydrate metabolic process|glucose metabolic process|pentose-phosphate shunt|cholesterol biosynthetic process|NADP metabolic process|NADPH regeneration|interleukin-10 production|NADP biosynthetic process|interleukin-12 production|cellular response to oxidative stress|glutathione metabolic process|regulation of multicellular organism growth|identical protein binding|protein homodimeriz…	mmu00030,mmu00480,mmu05230	Pentose phosphate pathway|Glutathione metabolism|Central carbon metabolism in cancer
Gal3st1	312.662	485.957	139.366	3.4869	1.80194	9.50768e-07	1.33014e-05	Up	7.54369	11.3287	2.35273	1.66703	GeneID:53897,Genbank:NM_016922.3,MGI:MGI:1858277	galactose-3-O-sulfotransferase 1	GO:0006629,GO:0006665,GO:0006682,GO:0007283,GO:0009247,GO:0016020,GO:0016021,GO:0016740,GO:0042552,GO:0000139,GO:0001733,GO:0005794	lipid metabolic process|sphingolipid metabolic process|galactosylceramide biosynthetic process|spermatogenesis|glycolipid biosynthetic process|membrane|integral component of membrane|transferase activity|myelination|Golgi membrane|galactosylceramide sulfotransferase activity|Golgi apparatus	mmu00565,mmu00600	Ether lipid metabolism|Sphingolipid metabolism
Galnt11	994.188	1333.78	654.596	2.03756	1.02684	5.11617e-07	7.5093e-06	Up	11.0174	10.9206	4.07462	4.00388	GeneID:231050,Genbank:NM_144908.3,MGI:MGI:2444392	UDP-N-acetyl-alpha-D-galactosamine:polypeptide N-acetylgalactosaminyltransferase 11	GO:0018243,GO:0005112,GO:0005575,GO:0030246,GO:0005794,GO:0007219,GO:0009312,GO:0016020,GO:0046872,GO:0016021,GO:0016266,GO:0016740,GO:0004653,GO:0016757,GO:0018242	protein O-linked glycosylation via threonine|Notch binding|cellular_component|carbohydrate binding|Golgi apparatus|Notch signaling pathway|oligosaccharide biosynthetic process|membrane|metal ion binding|integral component of membrane|O-glycan processing|transferase activity|polypeptide N-acetylgalactosaminyltransferase activity|transferase activity, transferring glycosyl groups|protein O-linked g…	mmu00512	Mucin type O-glycan biosynthesis
Galnt7	151.577	217.752	85.4025	2.54971	1.35033	6.7942e-06	7.89611e-05	Up	1.34469	1.17966	0.310082	0.415643	GeneID:108150,Genbank:NM_144731.4,MGI:MGI:1349449	UDP-N-acetyl-alpha-D-galactosamine: polypeptide N-acetylgalactosaminyltransferase 7	GO:0005794,GO:0006493,GO:0009312,GO:0016020,GO:0016021,GO:0016266,GO:0016740,GO:0016757,GO:0018242,GO:0018243,GO:0004653,GO:0030246,GO:0046872	Golgi apparatus|protein O-linked glycosylation|oligosaccharide biosynthetic process|membrane|integral component of membrane|O-glycan processing|transferase activity|transferase activity, transferring glycosyl groups|protein O-linked glycosylation via serine|protein O-linked glycosylation via threonine|polypeptide N-acetylgalactosaminyltransferase activity|carbohydrate binding|metal ion binding	mmu00512	Mucin type O-glycan biosynthesis
Gan	39.8027	58.5588	21.0467	2.78232	1.47629	0.0496984	0.158043	Up	0.849355	0.502468	0.136001	0.230662	GeneID:209239,Genbank:NM_001081151.1,MGI:MGI:1890619	giant axonal neuropathy	GO:0005856,GO:0007010,GO:0016567,GO:0031463,GO:0004842,GO:0005737	cytoskeleton|cytoskeleton organization|protein ubiquitination|Cul3-RING ubiquitin ligase complex|ubiquitin-protein transferase activity|cytoplasm
Gas2l3	174.797	271.67	77.9232	3.48638	1.80173	5.94255e-10	1.42705e-08	Up	1.05749	1.21662	0.224469	0.274912	GeneID:237436,Genbank:XM_011243445.1,MGI:MGI:1918780	growth arrest-specific 2 like 3	GO:0005856,GO:0005874,GO:0008017,GO:0015629,GO:0015630,GO:0030036,GO:0000226,GO:0003779,GO:0005737	cytoskeleton|microtubule|microtubule binding|actin cytoskeleton|microtubule cytoskeleton|actin cytoskeleton organization|microtubule cytoskeleton organization|actin binding|cytoplasm
Gata2	51.3782	73.135	29.6214	2.46899	1.30392	0.00321719	0.0173013	Up	0.759468	0.854788	0.237906	0.262392	GeneID:14461,Genbank:XM_006505539.3,MGI:MGI:95662	GATA binding protein 2	GO:0001892,GO:0003677,GO:0003682,GO:0003700,GO:0005515,GO:0005634,GO:0021514,GO:0021533,GO:0005654,GO:0021902,GO:0005667,GO:0021954,GO:0021983,GO:0030097,GO:0030154,GO:0045650,GO:0030182,GO:0045654,GO:0032991,GO:0045666,GO:0035019,GO:0045746,GO:0045766,GO:0045944,GO:0000122,GO:0060216,GO:0000978,GO:0060872,GO:0000980,GO:0070345,GO:0001077,GO:0070742,GO:0001085,GO:0097154,GO:0001158,GO:2000178,GO:…	embryonic placenta development|DNA binding|chromatin binding|DNA binding transcription factor activity|protein binding|nucleus|ventral spinal cord interneuron differentiation|cell differentiation in hindbrain|nucleoplasm|commitment of neuronal cell to specific neuron type in forebrain|transcription factor complex|central nervous system neuron development|pituitary gland development|hemopoiesis|ce…
Gatsl2	205.783	323.147	88.4189	3.65472	1.86976	7.3408e-05	0.000664457	Up	2.76838	1.98781	0.482703	0.512784	GeneID:80909,Genbank:NM_030719.3,MGI:MGI:1933384	GATS protein-like 2	GO:0061700,GO:1904262,GO:0005737,GO:0005829,GO:0042802	GATOR2 complex|negative regulation of TORC1 signaling|cytoplasm|cytosol|identical protein binding
Gbe1	6953.53	10060.6	3846.42	2.61559	1.38714	2.55657e-13	9.56664e-12	Up	102.669	100.215	27.149	30.7633	GeneID:74185,Genbank:NM_028803.4,MGI:MGI:1921435	glucan (1,4-alpha-), branching enzyme 1	GO:0004553,GO:0005737,GO:0005975,GO:0005978,GO:0016740,GO:0016757,GO:0030246,GO:0043169,GO:0003824,GO:0003844	hydrolase activity, hydrolyzing O-glycosyl compounds|cytoplasm|carbohydrate metabolic process|glycogen biosynthetic process|transferase activity|transferase activity, transferring glycosyl groups|carbohydrate binding|cation binding|catalytic activity|1,4-alpha-glucan branching enzyme activity	mmu00500	Starch and sucrose metabolism
Gbf1	3615.41	4868.51	2362.31	2.06091	1.04328	4.05484e-08	7.37583e-07	Up	20.6738	21.8601	8.04363	7.81062	GeneID:107338,Genbank:XM_006526580.2,MGI:MGI:1861607	golgi-specific brefeldin A-resistance factor 1	GO:0080025,GO:0007346,GO:0005547,GO:0090166,GO:0016192,GO:0005739,GO:0097111,GO:0030593,GO:0005777,GO:0098586,GO:0005788,GO:0005793,GO:0005794,GO:0005795,GO:0031252,GO:0005801,GO:1903409,GO:0034067,GO:0005802,GO:1903420,GO:0042147,GO:2000008,GO:0048205,GO:0006890,GO:0002263,GO:0061162,GO:0006895,GO:0005086,GO:0070973,GO:0007030,GO:0005515	phosphatidylinositol-3,5-bisphosphate binding|regulation of mitotic cell cycle|phosphatidylinositol-3,4,5-trisphosphate binding|Golgi disassembly|vesicle-mediated transport|mitochondrion|endoplasmic reticulum-Golgi intermediate compartment organization|neutrophil chemotaxis|peroxisome|cellular response to virus|endoplasmic reticulum lumen|endoplasmic reticulum-Golgi intermediate compartment|Golgi…	mmu04144	Endocytosis
Gclc	44258	65302	23214.1	2.81303	1.49213	2.93029e-13	1.08459e-11	Up	549.346	483.07	132.636	150.009	GeneID:14629,Genbank:NM_010295.2,MGI:MGI:104990	glutamate-cysteine ligase, catalytic subunit	GO:0006534,GO:0006536,GO:0006749,GO:0006750,GO:0043066,GO:0006979,GO:0043524,GO:0008637,GO:0043531,GO:0009408,GO:0045454,GO:0045892,GO:0046685,GO:0046982,GO:0050662,GO:0050880,GO:0000166,GO:0000287,GO:0003824,GO:0004357,GO:0005524,GO:0005829,GO:0009410,GO:0009725,GO:0016595,GO:0016874,GO:0017109,GO:0051409,GO:0019852,GO:0051900,GO:0031397,GO:2000490,GO:0032436,GO:2001237	cysteine metabolic process|glutamate metabolic process|glutathione metabolic process|glutathione biosynthetic process|negative regulation of apoptotic process|response to oxidative stress|negative regulation of neuron apoptotic process|apoptotic mitochondrial changes|ADP binding|response to heat|cell redox homeostasis|negative regulation of transcription, DNA-templated|response to arsenic-contain…	mmu00270,mmu00480,mmu04216	Cysteine and methionine metabolism|Glutathione metabolism|Ferroptosis
Gclm	10570.7	14379.9	6761.58	2.12671	1.08862	6.31302e-09	1.30602e-07	Up	259.775	262.806	87.6077	96.3089	GeneID:14630,Genbank:NM_008129.4,MGI:MGI:104995	glutamate-cysteine ligase, modifier subunit	GO:0051409,GO:0035226,GO:0006536,GO:0051900,GO:0035229,GO:0006749,GO:1990830,GO:0006750,GO:2001237,GO:0006979,GO:0008637,GO:0042493,GO:0017109,GO:0043524,GO:0046982,GO:0004357,GO:0030234,GO:0050880,GO:0006534	response to nitrosative stress|glutamate-cysteine ligase catalytic subunit binding|glutamate metabolic process|regulation of mitochondrial depolarization|positive regulation of glutamate-cysteine ligase activity|glutathione metabolic process|cellular response to leukemia inhibitory factor|glutathione biosynthetic process|negative regulation of extrinsic apoptotic signaling pathway|response to oxi…	mmu00270,mmu00480,mmu04216	Cysteine and methionine metabolism|Glutathione metabolism|Ferroptosis
Gdf15	644.802	921.135	368.468	2.4999	1.32187	9.53543e-10	2.2179e-08	Up	28.6977	37.5101	9.47932	9.13083	GeneID:23886,Genbank:XM_011242304.2,MGI:MGI:1346047	growth differentiation factor 15	GO:1901741,GO:0005615,GO:0005634,GO:0005737,GO:0005794,GO:0008083,GO:0010862,GO:0030509,GO:0042981,GO:0043408,GO:0048468,GO:0005125,GO:0060395,GO:0005160,GO:0005576	positive regulation of myoblast fusion|extracellular space|nucleus|cytoplasm|Golgi apparatus|growth factor activity|positive regulation of pathway-restricted SMAD protein phosphorylation|BMP signaling pathway|regulation of apoptotic process|regulation of MAPK cascade|cell development|cytokine activity|SMAD protein signal transduction|transforming growth factor beta receptor binding|extracellular …
Gdpd1	44.2866	71.2385	17.3347	4.10959	2.03899	3.68053e-05	0.000358905	Up	0.796961	0.829798	0.103799	0.208859	GeneID:66569,Genbank:NM_025638.2,MGI:MGI:1913819	glycerophosphodiester phosphodiesterase domain containing 1	GO:0005737,GO:0006629,GO:0006644,GO:0008081,GO:0016020,GO:0016021,GO:0016787,GO:0046872,GO:0047391,GO:0048471,GO:0070291,GO:0004622	cytoplasm|lipid metabolic process|phospholipid metabolic process|phosphoric diester hydrolase activity|membrane|integral component of membrane|hydrolase activity|metal ion binding|alkylglycerophosphoethanolamine phosphodiesterase activity|perinuclear region of cytoplasm|N-acylethanolamine metabolic process|lysophospholipase activity	mmu00565	Ether lipid metabolism
Gdpd2	21.4101	42.8203	0	#DIV/0!	#DIV/0!	6.30451e-08	1.11119e-06	Up	0.575215	0.273232	0	0	GeneID:71584,Genbank:XM_006528297.3,MGI:MGI:1918834	glycerophosphodiester phosphodiesterase domain containing 2	GO:0005886,GO:0006629,GO:0008081,GO:0008889,GO:0016020,GO:0016021,GO:0016787,GO:0030027,GO:0045669,GO:0046872,GO:0005737,GO:0047394,GO:0005856,GO:0090527,GO:0005884	plasma membrane|lipid metabolic process|phosphoric diester hydrolase activity|glycerophosphodiester phosphodiesterase activity|membrane|integral component of membrane|hydrolase activity|lamellipodium|positive regulation of osteoblast differentiation|metal ion binding|cytoplasm|glycerophosphoinositol inositolphosphodiesterase activity|cytoskeleton|actin filament reorganization|actin filament
Gfpt2	23.36	33.0323	13.6877	2.41328	1.271	0.0489034	0.156069	Up	0.279786	0.375475	0.0688597	0.138761	GeneID:14584,Genbank:NM_013529.3,MGI:MGI:1338883	glutamine fructose-6-phosphate transaminase 2	GO:0006047,GO:0006487,GO:0006541,GO:0008483,GO:0016740,GO:0097367,GO:1901135,GO:1901137,GO:1990830,GO:0004360,GO:0006002	UDP-N-acetylglucosamine metabolic process|protein N-linked glycosylation|glutamine metabolic process|transaminase activity|transferase activity|carbohydrate derivative binding|carbohydrate derivative metabolic process|carbohydrate derivative biosynthetic process|cellular response to leukemia inhibitory factor|glutamine-fructose-6-phosphate transaminase (isomerizing) activity|fructose 6-phosphate …	mmu00520,mmu00250,mmu04931	Amino sugar and nucleotide sugar metabolism|Alanine, aspartate and glutamate metabolism|Insulin resistance
Ggt1	4377.46	7984.52	770.398	10.3641	3.37353	1.36751e-59	1.29351e-56	Up	77.1547	89.2072	3.70734	8.6573	GeneID:14598,Genbank:XM_011243371.2,MGI:MGI:95706	gamma-glutamyltransferase 1	GO:0036374,GO:0016021,GO:0005615,GO:0016740,GO:0005886,GO:0050727,GO:0016746,GO:0005887,GO:1901750,GO:0006508,GO:0006520,GO:0006536,GO:0006631,GO:0016755,GO:0006749,GO:0016787,GO:0006750,GO:0019344,GO:0006751,GO:0031179,GO:0007283,GO:0000048,GO:0031638,GO:0008233,GO:0002682,GO:0031982,GO:0016020,GO:0002951	glutathione hydrolase activity|integral component of membrane|extracellular space|transferase activity|plasma membrane|regulation of inflammatory response|transferase activity, transferring acyl groups|integral component of plasma membrane|leukotriene D4 biosynthetic process|proteolysis|cellular amino acid metabolic process|glutamate metabolic process|fatty acid metabolic process|transferase acti…	mmu00590,mmu00430,mmu00480	Arachidonic acid metabolism|Taurine and hypotaurine metabolism|Glutathione metabolism
Gins3	67.539	90.9888	44.0892	2.06374	1.04526	0.00655029	0.0310399	Up	0.983279	1.29154	0.47455	0.356907	GeneID:78833,Genbank:NM_030198.3,MGI:MGI:1926083	GINS complex subunit 3 (Psf3 homolog)	GO:0006260,GO:0003674,GO:0005634,GO:0005654	DNA replication|molecular_function|nucleus|nucleoplasm
Gipc2	98.2381	184.635	11.8414	15.5923	3.96276	9.97279e-22	8.57559e-20	Up	2.67946	3.24502	0.285962	0.0411476	GeneID:54120,Genbank:XM_011240165.1,MGI:MGI:1889209	GIPC PDZ domain containing family, member 2	GO:0031982,GO:0042802,GO:0005515,GO:0005737,GO:0008150	vesicle|identical protein binding|protein binding|cytoplasm|biological_process
Gjb3	8.51745	17.0349	0	#DIV/0!	#DIV/0!	0.00057024	0.00398723	Up	0.240739	0.442089	0	0	GeneID:14620,Genbank:NM_001160012.1,MGI:MGI:95721	gap junction protein, beta 3	GO:0005886,GO:0005911,GO:0005921,GO:0005922,GO:0007154,GO:0016020,GO:0016021,GO:0030054,GO:0043231,GO:0001890,GO:0005515,GO:0005737	plasma membrane|cell-cell junction|gap junction|connexin complex|cell communication|membrane|integral component of membrane|cell junction|intracellular membrane-bounded organelle|placenta development|protein binding|cytoplasm
Glis3	342.363	521.318	163.407	3.1903	1.67369	8.62973e-07	1.21731e-05	Up	2.006	1.92052	0.243978	0.667402	GeneID:226075,Genbank:NM_001305671.1,MGI:MGI:2444289	GLIS family zinc finger 3	GO:0046872,GO:0000978,GO:0001077,GO:0001078,GO:0003676,GO:0003677,GO:0003700,GO:0005634,GO:0006351,GO:0006355,GO:0006357,GO:0000122,GO:0006366,GO:0045944,GO:0000977	metal ion binding|RNA polymerase II proximal promoter sequence-specific DNA binding|transcriptional activator activity, RNA polymerase II proximal promoter sequence-specific DNA binding|transcriptional repressor activity, RNA polymerase II proximal promoter sequence-specific DNA binding|nucleic acid binding|DNA binding|DNA binding transcription factor activity|nucleus|transcription, DNA-templated…
Glod5	16.2169	26.8007	5.63303	4.75777	2.25029	0.0136332	0.0563808	Up	0.63914	0.770679	0.113244	0	GeneID:69824,Genbank:NM_027227.2,MGI:MGI:1917074	glyoxalase domain containing 5	GO:0003674,GO:0005575,GO:0008150	molecular_function|cellular_component|biological_process
Glp1r	20.4307	40.8614	0	#DIV/0!	#DIV/0!	1.00436e-09	2.33291e-08	Up	0.753264	0.622308	0	0	GeneID:14652,Genbank:NM_021332.2,MGI:MGI:99571	glucagon-like peptide 1 receptor	GO:0007186,GO:0007189,GO:0007204,GO:0007218,GO:0007611,GO:0007613,GO:0043066,GO:0007631,GO:0043524,GO:0008016,GO:0044508,GO:0008284,GO:0045597,GO:0045777,GO:0045823,GO:0045944,GO:0046879,GO:0051209,GO:0001653,GO:0004871,GO:0004888,GO:0004930,GO:0004967,GO:0005886,GO:0005887,GO:0007165,GO:0007166,GO:0008306,GO:0008528,GO:0009749,GO:0016020,GO:0016021,GO:0017046,GO:0019933,GO:0051924,GO:0030073,GO:…	G-protein coupled receptor signaling pathway|adenylate cyclase-activating G-protein coupled receptor signaling pathway|positive regulation of cytosolic calcium ion concentration|neuropeptide signaling pathway|learning or memory|memory|negative regulation of apoptotic process|feeding behavior|negative regulation of neuron apoptotic process|regulation of heart contraction|glucagon-like peptide 1 re…	mmu04024,mmu04080,mmu04911	cAMP signaling pathway|Neuroactive ligand-receptor interaction|Insulin secretion
Glp2r	14.1841	26.6422	1.726	15.4358	3.94821	0.000103351	0.000890516	Up	0.141207	0.132981	0	0.0165789	GeneID:93896,Genbank:XM_006534562.3,MGI:MGI:2136733	glucagon-like peptide 2 receptor	GO:0004967,GO:0005886,GO:0007165,GO:0007166,GO:0007186,GO:0007188,GO:0016020,GO:0016021,GO:0004871,GO:0004888,GO:0004930	glucagon receptor activity|plasma membrane|signal transduction|cell surface receptor signaling pathway|G-protein coupled receptor signaling pathway|adenylate cyclase-modulating G-protein coupled receptor signaling pathway|membrane|integral component of membrane|signal transducer activity|transmembrane signaling receptor activity|G-protein coupled receptor activity	mmu04080	Neuroactive ligand-receptor interaction
Gltp	375.575	509.826	241.324	2.11262	1.07903	4.41866e-06	5.3371e-05	Up	9.77967	12.2378	3.7095	4.07473	GeneID:56356,Genbank:NM_019821.2,MGI:MGI:1929253	glycolipid transfer protein	GO:0008289,GO:0016020,GO:0042802,GO:0051861,GO:0120009,GO:0120013,GO:0005737,GO:0005829,GO:0006869	lipid binding|membrane|identical protein binding|glycolipid binding|intermembrane lipid transfer|intermembrane lipid transfer activity|cytoplasm|cytosol|lipid transport
Gm1045	17.1371	27.8805	6.39367	4.36064	2.12454	0.0073583	0.0341741	Up	0.722372	0.929351	0.0621023	0.355031	GeneID:381651,Genbank:NM_001177577.1,MGI:MGI:2685891	predicted gene 1045	GO:0070175,GO:0003674,GO:0005575,GO:0070169	positive regulation of enamel mineralization|molecular_function|cellular_component|positive regulation of biomineral tissue development
Gm10639	347.8	620.247	75.3521	8.23131	3.04112	6.5649e-11	1.80864e-09	Up	43.0135	32.0128	2.53499	8.54661	GeneID:100042314,Genbank:NM_001122660.1,MGI:MGI:3704339	predicted gene 10639	GO:0008150,GO:0003674,GO:0004364,GO:0005575	biological_process|molecular_function|glutathione transferase activity|cellular_component
Gm1123	20.2173	39.2839	1.15067	34.1402	5.0934	1.16905e-07	1.94334e-06	Up	0.370789	0.416364	0	0.0414727	GeneID:382097,Genbank:NM_001080776.1,MGI:MGI:2685969	predicted gene 1123	GO:0003674	molecular_function
Gm128	9.96419	18.7127	1.21567	15.3929	3.94419	0.001142	0.00724432	Up	0.282955	0.410392	0	0.0235232	GeneID:229588,Genbank:NM_001024841.3,MGI:MGI:2684974	predicted gene 128	GO:0042127,GO:0003674,GO:0005575,GO:0005576	regulation of cell proliferation|molecular_function|cellular_component|extracellular region
Gm13201	3.8744	7.7488	0	#DIV/0!	#DIV/0!	0.0226475	0.0850044	Up	0.0149162	0.0294262	0	0	GeneID:102634746,Genbank:XM_006539350.2,MGI:MGI:3649941	predicted gene 13201
Gm14137	26.7251	46.7316	6.71869	6.95546	2.79815	0.000815642	0.00544166	Up	0.26665	0.479696	0.0407886	0.0383683	GeneID:623781,Genbank:NM_001039223.3,MGI:MGI:3651144	predicted gene 14137	GO:0005856,GO:0005886,GO:0007266,GO:0008360,GO:0017049,GO:0030838,GO:0031274,GO:0005096,GO:0005737,GO:0005739	cytoskeleton|plasma membrane|Rho protein signal transduction|regulation of cell shape|GTP-Rho binding|positive regulation of actin filament polymerization|positive regulation of pseudopodium assembly|GTPase activator activity|cytoplasm|mitochondrion
Gm14569	78.5725	146.529	10.616	13.8026	3.78687	3.30565e-17	1.86364e-15	Up	0.461872	0.552368	0.0147016	0.0381989	GeneID:101055983,Genbank:XM_006541412.2,MGI:MGI:3705243	predicted gene 14569	GO:0001669,GO:0031410,GO:0061832	acrosomal vesicle|cytoplasmic vesicle|basal ectoplasmic specialization
Gm15319	6.60086	13.2017	0	#DIV/0!	#DIV/0!	0.00129094	0.0080364	Up	0.0497	0.0284764	0	0	GeneID:100040599,Genbank:NM_001177408.1,MGI:MGI:3796981	predicted gene 15319	GO:0003674,GO:0005575,GO:0008150	molecular_function|cellular_component|biological_process
Gm19345	13.2649	24.8038	1.726	14.3707	3.84506	0.00021634	0.00170844	Up	0.28097	0.647432	0	0.0847355	GeneID:100502736,Genbank:NM_001270489.1,MGI:MGI:5011530	predicted gene, 19345
Gm21885	163.761	243.93	83.5921	2.9181	1.54503	1.71938e-05	0.00018194	Up	0.987096	1.16602	0.16203	0.395062	GeneID:102639132,Genbank:XM_017314897.1,MGI:MGI:5434049	predicted gene, 21885
Gm2832	3.2653	6.53059	0	#DIV/0!	#DIV/0!	0.0435345	0.142515	Up	0.0246576	0.0358651	0	0	GeneID:100040545,Genbank:XM_017316249.1,MGI:MGI:3781004	predicted gene 2832
Gm29797	5.8576	10.5645	1.15067	9.18124	3.19869	0.0385578	0.129433	Up	0.0497854	0.105662	0	0.0175907	GeneID:101056205,Genbank:XM_017319403.1,MGI:MGI:5588956	predicted gene, 29797
Gm36789	7.16089	13.0411	1.28068	10.183	3.34809	0.0133412	0.0554584	Up	0.142151	0.213302	0.028589	0	GeneID:102640809,Genbank:XM_017316282.1,MGI:MGI:5595948	predicted gene, 36789
Gm3776	1707.16	2965.94	448.384	6.61472	2.72568	8.65243e-39	2.33835e-36	Up	100.404	120.063	10.9829	15.0087	GeneID:100042295,Genbank:NM_001243092.1,MGI:MGI:3826440	predicted gene 3776	GO:0003674,GO:0005575,GO:0008150	molecular_function|cellular_component|biological_process
Gm38422	10.3787	17.1754	3.58201	4.79492	2.26151	0.0271236	0.0981313	Up	0.328218	0.331574	0.0378371	0.0700846	GeneID:100502777,Genbank:XM_003084522.6,MGI:MGI:5621307	predicted gene, 38422
Gm38821	7.25779	13.9402	0.575333	24.2299	4.59872	0.00367875	0.0193018	Up	0.198266	0.22458	0	0	GeneID:105242668,Genbank:XM_011241556.1,MGI:MGI:5621706	predicted gene, 38821
Gm40835	16.7571	25.0045	8.50969	2.93836	1.55501	0.0397563	0.132698	Up	0.154738	0.1044	0.0264339	0.0253199	GeneID:105245369,Genbank:XM_017315285.1,MGI:MGI:5623720	predicted gene, 40835
Gm4131	19.6721	38.7039	0.640338	60.4429	5.9175	2.71283e-08	5.09808e-07	Up	0.297338	0.54833	0	0	GeneID:100042960,Genbank:XM_006519924.2,MGI:MGI:3782307	predicted gene 4131	GO:0003674,GO:0005575,GO:0008150	molecular_function|cellular_component|biological_process
Gm4924	77.7463	103.934	51.5588	2.01583	1.01137	0.0111019	0.0479626	Up	0.750507	0.516105	0.182419	0.29989	GeneID:237412,Genbank:XM_017314183.1,MGI:MGI:3643133	predicted gene 4924	GO:0005634,GO:0005737,GO:0043565,GO:0000122,GO:0003700,GO:0005515	nucleus|cytoplasm|sequence-specific DNA binding|negative regulation of transcription by RNA polymerase II|DNA binding transcription factor activity|protein binding
Gm5134	18.1036	28.9782	7.22902	4.0086	2.0031	0.00731979	0.0340324	Up	0.157678	0.159015	0.0197869	0.0250098	GeneID:333669,Genbank:XM_017314016.1,MGI:MGI:3646667	predicted gene 5134	GO:1904659,GO:0005412,GO:0005887,GO:0006814	glucose transmembrane transport|glucose:sodium symporter activity|integral component of plasma membrane|sodium ion transport
Gm5460	11.7313	22.8872	0.575333	39.7808	5.314	5.14677e-05	0.00048521	Up	0.162234	0.190448	0	0.00727001	GeneID:432838,Genbank:XM_006519209.3,MGI:MGI:3643519	predicted gene 5460	GO:0003674,GO:0005575,GO:0008150	molecular_function|cellular_component|biological_process
Gm5785	193.537	262.846	124.229	2.11581	1.08121	0.00010108	0.000875374	Up	1.08278	1.051	0.326275	0.524551	GeneID:544864,Genbank:XM_011244243.2,MGI:MGI:3643232	predicted gene 5785	GO:0003674,GO:0005575,GO:0008150	molecular_function|cellular_component|biological_process
Gm5878	5.8713	11.7426	0	#DIV/0!	#DIV/0!	0.00603574	0.0290541	Up	0.0510228	0.118619	0	0	GeneID:545861,Genbank:NM_001034902.2,MGI:MGI:3647625	predicted gene 5878	GO:0003674,GO:0005575,GO:0008150	molecular_function|cellular_component|biological_process
Gm648	4.13432	8.26864	0	#DIV/0!	#DIV/0!	0.0175826	0.0697818	Up	0.192566	0.12558	0	0	GeneID:270599,Genbank:XM_011247598.1,MGI:MGI:2685494	predicted gene 648	GO:0032039,GO:0034472,GO:0003674,GO:0005575,GO:0008150	integrator complex|snRNA 3'-end processing|molecular_function|cellular_component|biological_process
Gm7073	24.3564	48.0724	0.640338	75.0735	6.23023	3.72086e-10	9.2619e-09	Up	0.698666	0.483619	0	0	GeneID:631784,Genbank:NM_001039240.3,MGI:MGI:3779666	predicted gene 7073	GO:0003674,GO:0005575,GO:0008150	molecular_function|cellular_component|biological_process
Gm867	5.74299	10.2053	1.28068	7.96869	2.99434	0.0439812	0.143685	Up	0.107374	0.105033	0.042294	0	GeneID:333670,Genbank:XM_006513801.3,MGI:MGI:2685713	predicted gene 867	GO:0003674,GO:0005575,GO:0008150	molecular_function|cellular_component|biological_process
Gnat1	179.632	292.522	66.7416	4.38291	2.13189	2.68209e-13	1.00143e-11	Up	3.24164	3.25187	0.639273	0.47877	GeneID:14685,Genbank:NM_008140.2,MGI:MGI:95778	guanine nucleotide binding protein, alpha transducing 1	GO:0003924,GO:0004871,GO:0005515,GO:0005525,GO:0005737,GO:0005834,GO:0016020,GO:0016056,GO:0016324,GO:0007165,GO:0019001,GO:0031683,GO:0032391,GO:0042462,GO:0043025,GO:0046872,GO:0000166,GO:0001580,GO:0001664,GO:0001750,GO:0001917,GO:0007186,GO:0007188,GO:0007199,GO:0007601,GO:0007602,GO:0050896,GO:0007603,GO:0050908,GO:0008283,GO:0009642,GO:0050917,GO:0051343,GO:0060041,GO:0071257	GTPase activity|signal transducer activity|protein binding|GTP binding|cytoplasm|heterotrimeric G-protein complex|membrane|rhodopsin mediated signaling pathway|apical plasma membrane|signal transduction|guanyl nucleotide binding|G-protein beta/gamma-subunit complex binding|photoreceptor connecting cilium|eye photoreceptor cell development|neuronal cell body|metal ion binding|nucleotide binding|de…	mmu04744	Phototransduction
Golga7b	12.4585	23.7662	1.15067	20.6543	4.36837	0.000126369	0.00106565	Up	0.256459	0.197708	0	0.0246729	GeneID:71146,Genbank:NM_001141983.1,MGI:MGI:1918396	golgi autoantigen, golgin subfamily a, 7B	GO:0016020,GO:0018230,GO:0019706,GO:0072659,GO:0002178,GO:0005794,GO:0006612	membrane|peptidyl-L-cysteine S-palmitoylation|protein-cysteine S-palmitoyltransferase activity|protein localization to plasma membrane|palmitoyltransferase complex|Golgi apparatus|protein targeting to membrane
Got1l1	81.1546	153.354	8.95502	17.125	4.09803	0.000409587	0.00298401	Up	1.30794	2.78668	0.0665741	0.189588	GeneID:76615,Genbank:XM_006509213.3,MGI:MGI:1923865	glutamic-oxaloacetic transaminase 1-like 1	GO:0005829,GO:0006520,GO:0006532,GO:0008483,GO:0009058,GO:0016740,GO:0030170,GO:0003824,GO:0004069,GO:0005737	cytosol|cellular amino acid metabolic process|aspartate biosynthetic process|transaminase activity|biosynthetic process|transferase activity|pyridoxal phosphate binding|catalytic activity|L-aspartate:2-oxoglutarate aminotransferase activity|cytoplasm
Gpc1	948.416	1618.95	277.878	5.82612	2.54254	1.09922e-31	1.87154e-29	Up	8.88418	10.9318	1.3811	1.24325	GeneID:14733,Genbank:NM_016696.4,MGI:MGI:1194891	glypican 1	GO:0043025,GO:0005654,GO:0043236,GO:0005768,GO:0043395,GO:0005829,GO:0005886,GO:0009966,GO:0014037,GO:0016020,GO:0045121,GO:0017134,GO:0030200,GO:0046658,GO:0031012,GO:0070052,GO:0031225,GO:0005507,GO:2001016,GO:0032288,GO:0005576,GO:0040037,GO:0005578	neuronal cell body|nucleoplasm|laminin binding|endosome|heparan sulfate proteoglycan binding|cytosol|plasma membrane|regulation of signal transduction|Schwann cell differentiation|membrane|membrane raft|fibroblast growth factor binding|heparan sulfate proteoglycan catabolic process|anchored component of plasma membrane|extracellular matrix|collagen V binding|anchored component of membrane|copper …	mmu05205,mmu05418	Proteoglycans in cancer|Fluid shear stress and atherosclerosis
Gpc2	33.994	49.6879	18.3001	2.71517	1.44104	0.00637267	0.030384	Up	0.232416	0.344705	0.121692	0.0703044	GeneID:71951,Genbank:XM_006504623.2,MGI:MGI:1919201	glypican 2 (cerebroglycan)	GO:0005886,GO:0007224,GO:0009966,GO:0016020,GO:0030182,GO:0031225,GO:0043395,GO:0046658,GO:0005576,GO:0005578,GO:0005783	plasma membrane|smoothened signaling pathway|regulation of signal transduction|membrane|neuron differentiation|anchored component of membrane|heparan sulfate proteoglycan binding|anchored component of plasma membrane|extracellular region|proteinaceous extracellular matrix|endoplasmic reticulum
Gpc3	4784.87	8996.47	573.28	15.693	3.97205	3.06919e-78	5.80623e-75	Up	130.225	142.572	5.00593	8.02316	GeneID:14734,Genbank:NM_016697.3,MGI:MGI:104903	glypican 3	GO:0009887,GO:0009948,GO:0009966,GO:0010171,GO:0010466,GO:0016020,GO:0030282,GO:0045880,GO:0030316,GO:0045926,GO:0030324,GO:0046326,GO:0030414,GO:0046658,GO:0050680,GO:0060422,GO:0060976,GO:0072111,GO:0072138,GO:0072180,GO:0001658,GO:0001822,GO:0005515,GO:0005576,GO:0005578,GO:0005764,GO:0005886,GO:0005887,GO:0008285,GO:0030513,GO:0031225,GO:0035116,GO:0040008,GO:0043395,GO:0045732,GO:0072203,GO:…	animal organ morphogenesis|anterior/posterior axis specification|regulation of signal transduction|body morphogenesis|negative regulation of peptidase activity|membrane|bone mineralization|positive regulation of smoothened signaling pathway|osteoclast differentiation|negative regulation of growth|lung development|positive regulation of glucose import|peptidase inhibitor activity|anchored componen…	mmu05205	Proteoglycans in cancer
Gpnmb	61.398	93.8246	28.9714	3.23853	1.69534	0.000267722	0.00204785	Up	0.588364	0.82246	0.0924827	0.24734	GeneID:93695,Genbank:NM_053110.4,MGI:MGI:1934765	glycoprotein (transmembrane) nmb	GO:0048018,GO:0016021,GO:0001934,GO:0050868,GO:0030335,GO:0005178,GO:0070374,GO:0031410,GO:0005886,GO:0005887,GO:0007155,GO:0031954,GO:1901215,GO:0032720,GO:0007165,GO:2000134,GO:0034103,GO:0007267,GO:0008201,GO:0001818,GO:0042130,GO:0045545,GO:0016020	receptor ligand activity|integral component of membrane|positive regulation of protein phosphorylation|negative regulation of T cell activation|positive regulation of cell migration|integrin binding|positive regulation of ERK1 and ERK2 cascade|cytoplasmic vesicle|plasma membrane|integral component of plasma membrane|cell adhesion|positive regulation of protein autophosphorylation|negative regulat…
Gpr135	13.953	24.9644	2.94167	8.48647	3.08516	0.000997206	0.00646336	Up	1.13822	0.96482	0.0526432	0.149362	GeneID:238252,Genbank:NM_181752.1,MGI:MGI:2676315	G protein-coupled receptor 135	GO:0005886,GO:0007165,GO:0007186,GO:0008150,GO:0016020,GO:0016021,GO:0003674,GO:0004871,GO:0004930	plasma membrane|signal transduction|G-protein coupled receptor signaling pathway|biological_process|membrane|integral component of membrane|molecular_function|signal transducer activity|G-protein coupled receptor activity
Gpr152	35.342	60.5134	10.1707	5.94978	2.57284	5.49505e-06	6.49714e-05	Up	0.512069	0.584714	0.0543106	0.093952	GeneID:269053,Genbank:NM_206973.2,MGI:MGI:2685519	G protein-coupled receptor 152	GO:0005887,GO:0007165,GO:0007186,GO:0016020,GO:0016021,GO:0004871,GO:0004930,GO:0005886	integral component of plasma membrane|signal transduction|G-protein coupled receptor signaling pathway|membrane|integral component of membrane|signal transducer activity|G-protein coupled receptor activity|plasma membrane
Gpr17	8.92432	15.4173	2.43134	6.34107	2.66473	0.0186194	0.0729271	Up	0.0624747	0.122935	0.011875	0.011153	GeneID:574402,Genbank:NM_001025381.2,MGI:MGI:3584514	G protein-coupled receptor 17	GO:0004930,GO:0005515,GO:0005623,GO:0005886,GO:0005887,GO:0007165,GO:0007186,GO:0016020,GO:0016021,GO:0035025,GO:0051482,GO:0002862,GO:0004871	G-protein coupled receptor activity|protein binding|cell|plasma membrane|integral component of plasma membrane|signal transduction|G-protein coupled receptor signaling pathway|membrane|integral component of membrane|positive regulation of Rho protein signal transduction|positive regulation of cytosolic calcium ion concentration involved in phospholipase C-activating G-protein coupled signaling pa…
Gpr176	161.397	317.866	4.92769	64.5061	6.01136	3.56644e-44	1.32005e-41	Up	2.3179	2.4865	0.0358213	0.0206662	GeneID:381413,Genbank:XM_011239648.2,MGI:MGI:2685858	G protein-coupled receptor 176	GO:0007165,GO:0007186,GO:0007193,GO:0016020,GO:0016021,GO:0030818,GO:0048511,GO:0048512,GO:0004871,GO:0004930,GO:0005886	signal transduction|G-protein coupled receptor signaling pathway|adenylate cyclase-inhibiting G-protein coupled receptor signaling pathway|membrane|integral component of membrane|negative regulation of cAMP biosynthetic process|rhythmic process|circadian behavior|signal transducer activity|G-protein coupled receptor activity|plasma membrane
Gpr179	20.8118	35.2299	6.39367	5.51013	2.46209	0.000781348	0.00523755	Up	0.109369	0.105581	0.00298817	0.0276079	GeneID:217143,Genbank:NM_001081220.1,MGI:MGI:2443409	G protein-coupled receptor 179	GO:0007601,GO:0044292,GO:0072659,GO:0005515,GO:0005886,GO:0007186	visual perception|dendrite terminus|protein localization to plasma membrane|protein binding|plasma membrane|G-protein coupled receptor signaling pathway
Gpr55	7.95853	15.9171	0	#DIV/0!	#DIV/0!	0.000300559	0.00227033	Up	0.079965	0.10757	0	0	GeneID:227326,Genbank:XM_017320337.1,MGI:MGI:2685064	G protein-coupled receptor 55	GO:0045453,GO:0004949,GO:0045671,GO:0051482,GO:0005886,GO:0005887,GO:0007165,GO:0007186,GO:0070374,GO:0007202,GO:0016020,GO:0016021,GO:0004871,GO:0035025,GO:0004930	bone resorption|cannabinoid receptor activity|negative regulation of osteoclast differentiation|positive regulation of cytosolic calcium ion concentration involved in phospholipase C-activating G-protein coupled signaling pathway|plasma membrane|integral component of plasma membrane|signal transduction|G-protein coupled receptor signaling pathway|positive regulation of ERK1 and ERK2 cascade|activ…
Gpr75	3.85433	7.70865	0	#DIV/0!	#DIV/0!	0.0229364	0.0858276	Up	0.0199495	0.0625447	0	0	GeneID:237716,Genbank:XM_006514696.3,MGI:MGI:2441843	G protein-coupled receptor 75	GO:0005887,GO:0007165,GO:0007186,GO:0016020,GO:0016021,GO:0016493,GO:0070098,GO:1901214,GO:0004871,GO:0004930,GO:0005886	integral component of plasma membrane|signal transduction|G-protein coupled receptor signaling pathway|membrane|integral component of membrane|C-C chemokine receptor activity|chemokine-mediated signaling pathway|regulation of neuron death|signal transducer activity|G-protein coupled receptor activity|plasma membrane
Gprc5b	101.12	164.425	37.8158	4.34805	2.12037	1.75182e-09	3.94529e-08	Up	1.25518	1.35284	0.247386	0.205016	GeneID:64297,Genbank:NM_001195774.1,MGI:MGI:1927596	G protein-coupled receptor, family C, group 5, member B	GO:0050729,GO:0030295,GO:0005634,GO:0060907,GO:0042593,GO:0005730,GO:0061098,GO:0043123,GO:0005829,GO:0070062,GO:0005886,GO:0007165,GO:0007186,GO:0007626,GO:0009986,GO:0090263,GO:0043231,GO:0010976,GO:0045121,GO:0016020,GO:0016021,GO:0001934,GO:0045666,GO:0019901,GO:0004871,GO:0045860,GO:0004930	positive regulation of inflammatory response|protein kinase activator activity|nucleus|positive regulation of macrophage cytokine production|glucose homeostasis|nucleolus|positive regulation of protein tyrosine kinase activity|positive regulation of I-kappaB kinase/NF-kappaB signaling|cytosol|extracellular exosome|plasma membrane|signal transduction|G-protein coupled receptor signaling pathway|lo…
Gprc5d	17.552	30.1764	4.92769	6.12384	2.61444	0.00086244	0.00571358	Up	0.600598	0.779654	0.0886677	0.0567062	GeneID:93746,Genbank:NM_053118.1,MGI:MGI:1935037	G protein-coupled receptor, family C, group 5, member D	GO:0005886,GO:0007165,GO:0007186,GO:0016020,GO:0016021,GO:0031424,GO:0042633,GO:0003674,GO:0004871,GO:0004930	plasma membrane|signal transduction|G-protein coupled receptor signaling pathway|membrane|integral component of membrane|keratinization|hair cycle|molecular_function|signal transducer activity|G-protein coupled receptor activity
Gprin2	24.3816	45.1161	3.64701	12.3707	3.62886	9.19539e-07	1.28963e-05	Up	0.148346	0.1284	0.00843431	0.00801642	GeneID:432839,Genbank:XM_006519212.2,MGI:MGI:2444560	G protein regulated inducer of neurite outgrowth 2	GO:0003674,GO:0005575,GO:0008150	molecular_function|cellular_component|biological_process
Gpx2	1366.75	2684.83	48.6724	55.1612	5.78558	1.12935e-39	3.20471e-37	Up	82.7728	109.126	0.774274	1.70408	GeneID:14776,Genbank:NM_030677.2,MGI:MGI:106609	glutathione peroxidase 2	GO:0004602,GO:0005737,GO:0005829,GO:0006979,GO:0009609,GO:0016491,GO:0051702,GO:0055114,GO:0001659,GO:0002862,GO:0004601	glutathione peroxidase activity|cytoplasm|cytosol|response to oxidative stress|response to symbiotic bacterium|oxidoreductase activity|interaction with symbiont|oxidation-reduction process|temperature homeostasis|negative regulation of inflammatory response to antigenic stimulus|peroxidase activity	mmu00590,mmu00480,mmu04918	Arachidonic acid metabolism|Glutathione metabolism|Thyroid hormone synthesis
Gpx3	649.597	1135.07	164.125	6.91587	2.78991	9.50166e-34	1.90324e-31	Up	20.8045	25.1713	2.83106	2.30224	GeneID:14778,Genbank:NM_008161.3,MGI:MGI:105102	glutathione peroxidase 3	GO:0005576,GO:0005615,GO:0006749,GO:0006979,GO:0008430,GO:0016491,GO:0042744,GO:0051289,GO:0055114,GO:0004601,GO:0004602	extracellular region|extracellular space|glutathione metabolic process|response to oxidative stress|selenium binding|oxidoreductase activity|hydrogen peroxide catabolic process|protein homotetramerization|oxidation-reduction process|peroxidase activity|glutathione peroxidase activity	mmu00590,mmu00480,mmu04918	Arachidonic acid metabolism|Glutathione metabolism|Thyroid hormone synthesis
Gramd1b	354.074	562.992	145.156	3.87854	1.95551	2.2229e-15	1.0229e-13	Up	1.23738	1.49952	0.257369	0.322737	GeneID:235283,Genbank:XM_017313325.1,MGI:MGI:1925037	GRAM domain containing 1B	GO:0016021,GO:0003674,GO:0008150,GO:0016020	integral component of membrane|molecular_function|biological_process|membrane
Grb10	2546.28	3415.21	1677.36	2.03607	1.02578	1.24433e-05	0.000135895	Up	17.7999	20.1876	5.42463	8.77202	GeneID:14783,Genbank:NM_010345.4,MGI:MGI:103232	growth factor receptor bound protein 10	GO:0042327,GO:0005158,GO:0042802,GO:0045719,GO:0005515,GO:0005737,GO:0005829,GO:0007165,GO:0008286,GO:0030178,GO:0046325,GO:0046627,GO:0030949,GO:0048009,GO:0032868,GO:0001784,GO:0032991,GO:0005070,GO:0042326	positive regulation of phosphorylation|insulin receptor binding|identical protein binding|negative regulation of glycogen biosynthetic process|protein binding|cytoplasm|cytosol|signal transduction|insulin receptor signaling pathway|negative regulation of Wnt signaling pathway|negative regulation of glucose import|negative regulation of insulin receptor signaling pathway|positive regulation of vas…	mmu04150	mTOR signaling pathway
Greb1l	329.229	536.651	121.808	4.40572	2.13938	2.4308e-17	1.3935e-15	Up	1.38769	1.61975	0.231418	0.26886	GeneID:381157,Genbank:XM_006526069.2,MGI:MGI:3576497	growth regulation by estrogen in breast cancer-like	GO:0001822,GO:0003231,GO:0003674,GO:0005575,GO:0007275,GO:0016020,GO:0016021,GO:0030539,GO:0060065,GO:0060562,GO:0061205,GO:0001656,GO:0072177,GO:0001658	kidney development|cardiac ventricle development|molecular_function|cellular_component|multicellular organism development|membrane|integral component of membrane|male genitalia development|uterus development|epithelial tube morphogenesis|paramesonephric duct development|metanephros development|mesonephric duct development|branching involved in ureteric bud morphogenesis
Grhl1	75.0071	121.924	28.0904	4.3404	2.11783	7.11446e-08	1.23477e-06	Up	0.718465	1.01958	0.139613	0.108925	GeneID:195733,Genbank:XM_006515016.3,MGI:MGI:2182540	grainyhead-like 1 (Drosophila)	GO:0044212,GO:0007275,GO:0002934,GO:0008544,GO:0003677,GO:0045616,GO:0003700,GO:0045944,GO:0005634,GO:0031490,GO:0005654,GO:0061436,GO:0042803,GO:0005794,GO:0043231,GO:0005829,GO:0043565,GO:0006351,GO:0000978,GO:0006355,GO:0001077,GO:0006357,GO:0001228	transcription regulatory region DNA binding|multicellular organism development|desmosome organization|epidermis development|DNA binding|regulation of keratinocyte differentiation|DNA binding transcription factor activity|positive regulation of transcription by RNA polymerase II|nucleus|chromatin DNA binding|nucleoplasm|establishment of skin barrier|protein homodimerization activity|Golgi apparatu…
Gria3	163.429	288.671	38.1864	7.55953	2.9183	9.15405e-20	6.49404e-18	Up	1.2857	1.13716	0.0984839	0.156187	GeneID:53623,Genbank:XM_017318546.1,MGI:MGI:95810	glutamate receptor, ionotropic, AMPA3 (alpha 3)	GO:0098839,GO:0043083,GO:0030425,GO:0004971,GO:1904315,GO:0043195,GO:0032279,GO:0043197,GO:0032281,GO:0005216,GO:0043198,GO:0005234,GO:0005515,GO:0005886,GO:0006811,GO:0008066,GO:0043204,GO:0014069,GO:0045202,GO:0032991,GO:0016020,GO:0045211,GO:0035249,GO:0016021,GO:0001540,GO:0038023,GO:0030054,GO:0001919,GO:0050804,GO:0043025,GO:0030165,GO:0004970	postsynaptic density membrane|synaptic cleft|dendrite|AMPA glutamate receptor activity|transmitter-gated ion channel activity involved in regulation of postsynaptic membrane potential|terminal bouton|asymmetric synapse|dendritic spine|AMPA glutamate receptor complex|ion channel activity|dendritic shaft|extracellularly glutamate-gated ion channel activity|protein binding|plasma membrane|ion transp…	mmu04024,mmu04080,mmu04724,mmu04728,mmu04730,mmu04723,mmu04713,mmu05202,mmu05031,mmu05033	cAMP signaling pathway|Neuroactive ligand-receptor interaction|Glutamatergic synapse|Dopaminergic synapse|Long-term depression|Retrograde endocannabinoid signaling|Circadian entrainment|Transcriptional misregulation in cancers|Amphetamine addiction|Nicotine addiction
Grip1	23.1318	38.9046	7.35903	5.28665	2.40235	0.000371856	0.00274912	Up	0.111017	0.105799	0.0184407	0.00579918	GeneID:74053,Genbank:XM_006514238.2,MGI:MGI:1921303	glutamate receptor interacting protein 1	GO:0043005,GO:0005886,GO:0043025,GO:0007399,GO:0045121,GO:0008022,GO:0008104,GO:0014069,GO:0015031,GO:0016020,GO:0045202,GO:0016358,GO:0045211,GO:0030054,GO:0055037,GO:0030159,GO:0030425,GO:0005102,GO:0031410,GO:0005515,GO:0035259,GO:0005783	neuron projection|plasma membrane|neuronal cell body|nervous system development|membrane raft|protein C-terminus binding|protein localization|postsynaptic density|protein transport|membrane|synapse|dendrite development|postsynaptic membrane|cell junction|recycling endosome|receptor signaling complex scaffold activity|dendrite|signaling receptor binding|cytoplasmic vesicle|protein binding|glucocor…
Gsdma	63.5478	127.096	0	#DIV/0!	#DIV/0!	4.04713e-17	2.21564e-15	Up	0.841947	1.2279	0	0	GeneID:57911,Genbank:XM_006533850.1,MGI:MGI:1889509	gasdermin A	GO:0005737,GO:0005886,GO:0006915,GO:0012501,GO:0016020,GO:0042742,GO:0048471,GO:0070269,GO:0070273,GO:0001786,GO:0003674,GO:0005546	cytoplasm|plasma membrane|apoptotic process|programmed cell death|membrane|defense response to bacterium|perinuclear region of cytoplasm|pyroptosis|phosphatidylinositol-4-phosphate binding|phosphatidylserine binding|molecular_function|phosphatidylinositol-4,5-bisphosphate binding
Gse1	653.024	946.85	359.198	2.63601	1.39836	1.03995e-10	2.8016e-09	Up	4.04689	4.09518	1.23624	1.14359	GeneID:382034,Genbank:XM_006531147.3,MGI:MGI:1098275	genetic suppressor element 1, coiled-coil protein	GO:0003674,GO:0005575,GO:0008150	molecular_function|cellular_component|biological_process
Gsr	7805.79	13213.6	2397.97	5.51034	2.46214	3.05e-36	6.74406e-34	Up	183.284	178.501	21.6966	26.6192	GeneID:14782,Genbank:NM_010344.4,MGI:MGI:95804	glutathione reductase	GO:0055114,GO:0016668,GO:0005737,GO:0034599,GO:0005739,GO:0042803,GO:0005829,GO:0006749,GO:0043295,GO:0045454,GO:0007283,GO:0050660,GO:0009055,GO:0004362,GO:0009897,GO:0050661,GO:0016491	oxidation-reduction process|oxidoreductase activity, acting on a sulfur group of donors, NAD(P) as acceptor|cytoplasm|cellular response to oxidative stress|mitochondrion|protein homodimerization activity|cytosol|glutathione metabolic process|glutathione binding|cell redox homeostasis|spermatogenesis|flavin adenine dinucleotide binding|electron transfer activity|glutathione-disulfide reductase act…	mmu00480,mmu04918	Glutathione metabolism|Thyroid hormone synthesis
Gss	4251.71	5832.15	2671.27	2.18328	1.1265	2.55761e-09	5.62609e-08	Up	80.0779	92.3842	31.7596	28.682	GeneID:14854,Genbank:NM_001291111.1,MGI:MGI:95852	glutathione synthetase	GO:0043295,GO:0004363,GO:0046686,GO:0046872,GO:0005524,GO:0005829,GO:0006520,GO:0006750,GO:0016594,GO:0016874,GO:0042277,GO:0042802,GO:0000166,GO:0042803,GO:0000287	glutathione binding|glutathione synthase activity|response to cadmium ion|metal ion binding|ATP binding|cytosol|cellular amino acid metabolic process|glutathione biosynthetic process|glycine binding|ligase activity|peptide binding|identical protein binding|nucleotide binding|protein homodimerization activity|magnesium ion binding	mmu00270,mmu00480,mmu04216	Cysteine and methionine metabolism|Glutathione metabolism|Ferroptosis
Gsta1	5103.28	8955.9	1250.65	7.16098	2.84016	2.30973e-45	9.3632e-43	Up	334.043	369.493	30.3299	52.8889	GeneID:14857,Genbank:NM_008181.3,MGI:MGI:1095417	glutathione S-transferase, alpha 1 (Ya)	GO:0006749,GO:0035634,GO:0043295,GO:0004364,GO:0005829	glutathione metabolic process|response to stilbenoid|glutathione binding|glutathione transferase activity|cytosol	mmu00480,mmu00980,mmu00982,mmu00983,mmu05200,mmu05204,mmu05225,mmu05418,mmu01524	Glutathione metabolism|Metabolism of xenobiotics by cytochrome P450|Drug metabolism - cytochrome P450|Drug metabolism - other enzymes|Pathways in cancer|Chemical carcinogenesis|Hepatocellular carcinoma|Fluid shear stress and atherosclerosis|Platinum drug resistance
Gsta2	23256.2	33228.2	13284.2	2.50132	1.32269	1.22591e-12	4.17447e-11	Up	846.106	886.907	292.661	276.019	GeneID:14858,Genbank:XM_006510814.2,MGI:MGI:95863	glutathione S-transferase, alpha 2 (Yc2)	GO:0016740,GO:0035634,GO:0043295,GO:0004364,GO:0005829,GO:0008152	transferase activity|response to stilbenoid|glutathione binding|glutathione transferase activity|cytosol|metabolic process	mmu00480,mmu00980,mmu00982,mmu00983,mmu05200,mmu05204,mmu05225,mmu05418,mmu01524	Glutathione metabolism|Metabolism of xenobiotics by cytochrome P450|Drug metabolism - cytochrome P450|Drug metabolism - other enzymes|Pathways in cancer|Chemical carcinogenesis|Hepatocellular carcinoma|Fluid shear stress and atherosclerosis|Platinum drug resistance
Gstm2	7998.49	13042.1	2954.85	4.4138	2.14202	4.00777e-15	1.75415e-13	Up	348.508	452.254	67.9056	69.0462	GeneID:14863,Genbank:NM_008183.3,MGI:MGI:95861	glutathione S-transferase, mu 2	GO:0046982,GO:0005829,GO:0070458,GO:0005886,GO:0006749,GO:0008152,GO:0016740,GO:0018916,GO:0019899,GO:0032991,GO:0042178,GO:0042803,GO:0004364,GO:0043295,GO:0045171,GO:0005737	protein heterodimerization activity|cytosol|cellular detoxification of nitrogen compound|plasma membrane|glutathione metabolic process|metabolic process|transferase activity|nitrobenzene metabolic process|enzyme binding|protein-containing complex|xenobiotic catabolic process|protein homodimerization activity|glutathione transferase activity|glutathione binding|intercellular bridge|cytoplasm	mmu00480,mmu00980,mmu00982,mmu00983,mmu05200,mmu05204,mmu05225,mmu05418,mmu01524	Glutathione metabolism|Metabolism of xenobiotics by cytochrome P450|Drug metabolism - cytochrome P450|Drug metabolism - other enzymes|Pathways in cancer|Chemical carcinogenesis|Hepatocellular carcinoma|Fluid shear stress and atherosclerosis|Platinum drug resistance
Gstm3	20690.9	29396.4	11985.5	2.45266	1.29435	5.79705e-12	1.8077e-10	Up	783.033	877.405	232.744	305.647	GeneID:14864,Genbank:NM_010359.2,MGI:MGI:106026	glutathione S-transferase, mu 3	GO:0016740,GO:0035690,GO:0042803,GO:0071407,GO:0004364,GO:0005737,GO:0008152	transferase activity|cellular response to drug|protein homodimerization activity|cellular response to organic cyclic compound|glutathione transferase activity|cytoplasm|metabolic process	mmu00480,mmu00980,mmu00982,mmu00983,mmu05200,mmu05204,mmu05225,mmu05418,mmu01524	Glutathione metabolism|Metabolism of xenobiotics by cytochrome P450|Drug metabolism - cytochrome P450|Drug metabolism - other enzymes|Pathways in cancer|Chemical carcinogenesis|Hepatocellular carcinoma|Fluid shear stress and atherosclerosis|Platinum drug resistance
Gstm4	11075	15591.3	6558.64	2.37722	1.24928	2.79093e-11	8.12281e-10	Up	260.956	277.875	83.251	89.7384	GeneID:14865,Genbank:XM_017319462.1,MGI:MGI:95862	glutathione S-transferase, mu 4	GO:0005829,GO:0006749,GO:0018916,GO:0019899,GO:0042178,GO:0042803,GO:0043295,GO:0045171,GO:0004364,GO:0005737	cytosol|glutathione metabolic process|nitrobenzene metabolic process|enzyme binding|xenobiotic catabolic process|protein homodimerization activity|glutathione binding|intercellular bridge|glutathione transferase activity|cytoplasm	mmu00480,mmu00980,mmu00982,mmu00983,mmu05200,mmu05204,mmu05225,mmu05418,mmu01524	Glutathione metabolism|Metabolism of xenobiotics by cytochrome P450|Drug metabolism - cytochrome P450|Drug metabolism - other enzymes|Pathways in cancer|Chemical carcinogenesis|Hepatocellular carcinoma|Fluid shear stress and atherosclerosis|Platinum drug resistance
Gstp2	280.887	398.17	163.605	2.43372	1.28316	2.86314e-07	4.40757e-06	Up	12.9931	14.0325	3.48795	3.41967	GeneID:14869,Genbank:NM_181796.2,MGI:MGI:95864	glutathione S-transferase, pi 2	GO:0043295,GO:0005622,GO:0097057,GO:0005634,GO:0005737,GO:0005739,GO:0005829,GO:0005886,GO:0006749,GO:0008144,GO:0008152,GO:0016740,GO:0019901,GO:0004364,GO:0035730,GO:0035731,GO:0004602	glutathione binding|intracellular|TRAF2-GSTP1 complex|nucleus|cytoplasm|mitochondrion|cytosol|plasma membrane|glutathione metabolic process|drug binding|metabolic process|transferase activity|protein kinase binding|glutathione transferase activity|S-nitrosoglutathione binding|dinitrosyl-iron complex binding|glutathione peroxidase activity	mmu00480,mmu00980,mmu00982,mmu00983,mmu05200,mmu05204,mmu05225,mmu05418,mmu01524	Glutathione metabolism|Metabolism of xenobiotics by cytochrome P450|Drug metabolism - cytochrome P450|Drug metabolism - other enzymes|Pathways in cancer|Chemical carcinogenesis|Hepatocellular carcinoma|Fluid shear stress and atherosclerosis|Platinum drug resistance
Gtf2b	913.105	1226.5	599.706	2.04518	1.03222	5.23123e-07	7.65838e-06	Up	28.5336	31.7755	11.3244	10.7886	GeneID:229906,Genbank:NM_145546.1,MGI:MGI:2385191	general transcription factor IIB	GO:1990841,GO:0043923,GO:0005515,GO:0046872,GO:0005634,GO:0046966,GO:0005669,GO:0005694,GO:0006351,GO:0006355,GO:0050434,GO:0006367,GO:0051123,GO:0006473,GO:0060261,GO:0008134,GO:0070897,GO:0016407,GO:0000979,GO:0097550,GO:0016604,GO:0000993,GO:1904798,GO:0017025,GO:0003677	promoter-specific chromatin binding|positive regulation by host of viral transcription|protein binding|metal ion binding|nucleus|thyroid hormone receptor binding|transcription factor TFIID complex|chromosome|transcription, DNA-templated|regulation of transcription, DNA-templated|positive regulation of viral transcription|transcription initiation from RNA polymerase II promoter|RNA polymerase II t…	mmu03022,mmu05203,mmu05169	Basal transcription factors|Viral carcinogenesis|Epstein-Barr virus infection
Gtse1	239.981	461.922	18.04	25.6054	4.67838	4.6798e-45	1.85298e-42	Up	5.06852	4.80724	0.124903	0.18023	GeneID:29870,Genbank:NM_001168672.1,MGI:MGI:1352755	G two S phase expressed protein 1	GO:0005881,GO:0005737,GO:0005856,GO:0005874	cytoplasmic microtubule|cytoplasm|cytoskeleton|microtubule	mmu04115	p53 signaling pathway
Guca2a	6.96885	12.722	1.21567	10.465	3.38751	0.0157847	0.0638817	Up	1.36705	0.910029	0.0923557	0.0885606	GeneID:14915,Genbank:NM_008190.1,MGI:MGI:102738	guanylate cyclase activator 2a (guanylin)	GO:0005576,GO:0030250	extracellular region|guanylate cyclase activator activity
Gucy2c	724.391	1077.04	371.746	2.89724	1.53468	0.000499594	0.00355308	Up	6.15721	6.84217	0.790506	2.5701	GeneID:14917,Genbank:NM_145067.3,MGI:MGI:106903	guanylate cyclase 2c	GO:0042127,GO:0009190,GO:0004383,GO:0009636,GO:0004672,GO:0005524,GO:0005525,GO:0005783,GO:0005886,GO:0015643,GO:0006182,GO:0016020,GO:0016021,GO:0016829,GO:0006468,GO:0000166,GO:0016849,GO:0007165,GO:0004016,GO:0035556,GO:0008074	regulation of cell proliferation|cyclic nucleotide biosynthetic process|guanylate cyclase activity|response to toxic substance|protein kinase activity|ATP binding|GTP binding|endoplasmic reticulum|plasma membrane|toxic substance binding|cGMP biosynthetic process|membrane|integral component of membrane|lyase activity|protein phosphorylation|nucleotide binding|phosphorus-oxygen lyase activity|signa…	mmu00230	Purine metabolism
Gzmm	34.6024	60.3148	8.89001	6.78455	2.76225	2.18491e-06	2.83107e-05	Up	0.313605	0.421955	0.0185676	0.105147	GeneID:16904,Genbank:NM_008504.3,MGI:MGI:99549	granzyme M (lymphocyte met-ase 1)	GO:0008219,GO:0008236,GO:0019835,GO:0004175,GO:0004252,GO:0005515	cell death|serine-type peptidase activity|cytolysis|endopeptidase activity|serine-type endopeptidase activity|protein binding
H2afj	1291.17	1735.01	847.325	2.04763	1.03395	1.81448e-07	2.91722e-06	Up	43.1696	44.0412	17.0879	13.4491	GeneID:232440,Genbank:NM_177688.4,MGI:MGI:3606192	H2A histone family, member J	GO:0005634,GO:0005694,GO:0006325,GO:0006342,GO:0046982,GO:0000786,GO:0000790,GO:0003677	nucleus|chromosome|chromatin organization|chromatin silencing|protein heterodimerization activity|nucleosome|nuclear chromatin|DNA binding	mmu04217,mmu05322,mmu05034	Necroptosis|Systemic lupus erythematosus|Alcoholism
H2afx	311.387	449.674	173.1	2.59777	1.37728	5.53587e-08	9.8386e-07	Up	17.8884	22.2736	7.17371	4.39767	GeneID:15270,Genbank:NM_010436.2,MGI:MGI:102688	H2A histone family, member X	GO:0046982,GO:0006974,GO:0005654,GO:0000785,GO:0051321,GO:0005657,GO:0000786,GO:0071480,GO:0007049,GO:0005694,GO:0000790,GO:0007283,GO:0000794,GO:0001673,GO:0001741,GO:0005813,GO:0003677,GO:0016607,GO:0006281,GO:0019899,GO:0003684,GO:0035861,GO:0006310,GO:0005515,GO:0000077,GO:0006325,GO:0005634,GO:0000724,GO:0042393,GO:0006342,GO:0000781	protein heterodimerization activity|cellular response to DNA damage stimulus|nucleoplasm|chromatin|meiotic cell cycle|replication fork|nucleosome|cellular response to gamma radiation|cell cycle|chromosome|nuclear chromatin|spermatogenesis|condensed nuclear chromosome|male germ cell nucleus|XY body|centrosome|DNA binding|nuclear speck|DNA repair|enzyme binding|damaged DNA binding|site of double-st…	mmu04217,mmu05322,mmu05034	Necroptosis|Systemic lupus erythematosus|Alcoholism
H2-T-ps	242.781	418.17	67.3916	6.20508	2.63345	7.8366e-05	0.000704095	Up	4.56939	7.8586	1.25827	0.721636	GeneID:667803,Genbank:NM_001271005.1,MGI:MGI:2442805	histocompatibility 2, T region locus, pseudogene			mmu04514,mmu04144,mmu04145,mmu04218,mmu04650,mmu04612,mmu05203,mmu05320,mmu05330,mmu05332,mmu05416,mmu04940,mmu05166,mmu05168,mmu05167,mmu05169,mmu05165	Cell adhesion molecules (CAMs)|Endocytosis|Phagosome|Cellular senescence|Natural killer cell mediated cytotoxicity|Antigen processing and presentation|Viral carcinogenesis|Autoimmune thyroid disease|Allograft rejection|Graft-versus-host disease|Viral myocarditis|Type I diabetes mellitus|HTLV-I infection|Herpes simplex infection|Kaposi's sarcoma-associated herpesvirus infection|Epstein-Barr virus …
Hacd3	9240.02	12327.4	6152.68	2.00358	1.00258	7.37003e-08	1.27264e-06	Up	148.746	167.67	58.4224	58.7114	GeneID:57874,Genbank:NM_021345.2,MGI:MGI:1889341	3-hydroxyacyl-CoA dehydratase 3	GO:0102343,GO:0030148,GO:0005829,GO:0102344,GO:0030176,GO:0006629,GO:0102345,GO:0030497,GO:0006631,GO:0006633,GO:0007249,GO:0007254,GO:0007266,GO:0016020,GO:0031965,GO:0016021,GO:0042761,GO:0016829,GO:0018812,GO:0005515,GO:0045070,GO:0005739,GO:0046726,GO:0019899,GO:0005783	3-hydroxy-arachidoyl-CoA dehydratase activity|sphingolipid biosynthetic process|cytosol|3-hydroxy-behenoyl-CoA dehydratase activity|integral component of endoplasmic reticulum membrane|lipid metabolic process|3-hydroxy-lignoceroyl-CoA dehydratase activity|fatty acid elongation|fatty acid metabolic process|fatty acid biosynthetic process|I-kappaB kinase/NF-kappaB signaling|JNK cascade|Rho protein …	mmu00062,mmu01040	Fatty acid elongation|Biosynthesis of unsaturated fatty acids
Hamp	9525.13	13435.7	5614.59	2.39299	1.25882	1.29537e-11	3.88976e-10	Up	2285.05	2155.4	763.645	567.514	GeneID:84506,Genbank:NM_032541.1,MGI:MGI:1933533	hepcidin antimicrobial peptide	GO:0042742,GO:0005507,GO:0043032,GO:0005576,GO:0045779,GO:0005615,GO:0005634,GO:0006879,GO:0045944,GO:0007259,GO:0050728,GO:0031668,GO:0050832,GO:0034760,GO:0055072,GO:0000122,GO:0002262,GO:1903364,GO:0005179	defense response to bacterium|copper ion binding|positive regulation of macrophage activation|extracellular region|negative regulation of bone resorption|extracellular space|nucleus|cellular iron ion homeostasis|positive regulation of transcription by RNA polymerase II|JAK-STAT cascade|negative regulation of inflammatory response|cellular response to extracellular stimulus|defense response to fun…
Hapln1	9.80338	17.1754	2.43134	7.06418	2.82052	0.00989951	0.0437904	Up	0.0975647	0.102293	0.0106367	0.0103253	GeneID:12950,Genbank:XM_006517075.3,MGI:MGI:1337006	hyaluronan and proteoglycan link protein 1	GO:0005576,GO:0005578,GO:0007155,GO:0007417,GO:0031012,GO:0001501,GO:0005201,GO:0005540	extracellular region|proteinaceous extracellular matrix|cell adhesion|central nervous system development|extracellular matrix|skeletal system development|extracellular matrix structural constituent|hyaluronic acid binding
Haus6	293.896	403.484	184.307	2.18919	1.1304	5.92874e-06	6.97599e-05	Up	1.88213	1.89232	0.529943	0.743078	GeneID:230376,Genbank:XM_006537875.2,MGI:MGI:1923389	HAUS augmin-like complex, subunit 6	GO:0005829,GO:0007098,GO:0016607,GO:0051225,GO:0070652,GO:0003674,GO:0005813,GO:0005815	cytosol|centrosome cycle|nuclear speck|spindle assembly|HAUS complex|molecular_function|centrosome|microtubule organizing center
Hcn2	32.8239	52.4053	13.2424	3.9574	1.98455	0.000403864	0.00294863	Up	0.789686	0.783258	0.127548	0.144153	GeneID:15166,Genbank:NM_008226.2,MGI:MGI:1298210	hyperpolarization-activated, cyclic nucleotide-gated K+ 2	GO:0005515,GO:0005737,GO:0005886,GO:0005887,GO:0006811,GO:0006813,GO:0042391,GO:0006814,GO:0016020,GO:0042802,GO:0016021,GO:0043025,GO:0043198,GO:0044877,GO:0045202,GO:0055085,GO:0071320,GO:0071321,GO:0000166,GO:0005216,GO:0005222,GO:0005244,GO:0005248,GO:0005249,GO:0005267,GO:0005272,GO:0030165,GO:0030424,GO:0030552,GO:0032590,GO:0032947,GO:0034765,GO:0035725,GO:0071805,GO:0036477,GO:0098719,GO:…	protein binding|cytoplasm|plasma membrane|integral component of plasma membrane|ion transport|potassium ion transport|regulation of membrane potential|sodium ion transport|membrane|identical protein binding|integral component of membrane|neuronal cell body|dendritic shaft|protein-containing complex binding|synapse|transmembrane transport|cellular response to cAMP|cellular response to cGMP|nucleot…	mmu04024	cAMP signaling pathway
Hddc2	114.273	164.126	64.4208	2.54772	1.3492	3.87671e-05	0.000377171	Up	0.712794	0.776016	0.184978	0.19619	GeneID:69692,Genbank:XM_006512836.3,MGI:MGI:1916942	HD domain containing 2	GO:0006226,GO:0008150,GO:0010139,GO:0003674,GO:0005737,GO:0005739	dUMP biosynthetic process|biological_process|pyrimidine deoxyribonucleotide salvage|molecular_function|cytoplasm|mitochondrion
Hells	111.719	162.665	60.7738	2.67656	1.42038	5.89686e-05	0.000547735	Up	0.661465	0.90552	0.176884	0.246519	GeneID:15201,Genbank:NM_008234.3,MGI:MGI:106209	helicase, lymphoid specific	GO:0010216,GO:0003682,GO:0016787,GO:0004386,GO:0030098,GO:0005515,GO:0005524,GO:0005634,GO:0005721,GO:0006306,GO:0031508,GO:0006342,GO:0043066,GO:0006346,GO:0046651,GO:0006351,GO:0051301,GO:0006355,GO:0000166,GO:1990830,GO:0007049,GO:0000775,GO:2001243,GO:0007275,GO:0001655	maintenance of DNA methylation|chromatin binding|hydrolase activity|helicase activity|lymphocyte differentiation|protein binding|ATP binding|nucleus|pericentric heterochromatin|DNA methylation|pericentric heterochromatin assembly|chromatin silencing|negative regulation of apoptotic process|methylation-dependent chromatin silencing|lymphocyte proliferation|transcription, DNA-templated|cell divisio…
Hepacam	32.0981	62.4701	1.726	36.1936	5.17766	2.14801e-11	6.32734e-10	Up	0.518513	0.663835	0	0.0309345	GeneID:72927,Genbank:NM_175189.4,MGI:MGI:1920177	hepatocyte cell adhesion molecule	GO:0007049,GO:0007050,GO:0007155,GO:0016020,GO:0016021,GO:0030424,GO:0034613,GO:0040008,GO:0005515,GO:0005737,GO:0005911	cell cycle|cell cycle arrest|cell adhesion|membrane|integral component of membrane|axon|cellular protein localization|regulation of growth|protein binding|cytoplasm|cell-cell junction
Hes2	3.63456	7.26912	0	#DIV/0!	#DIV/0!	0.046397	0.150267	Up	0.0400888	0.13877	0	0	GeneID:15206,Genbank:NM_001301805.1,MGI:MGI:1098624	hairy and enhancer of split 2 (Drosophila)	GO:0003677,GO:0003690,GO:0005634,GO:0006351,GO:0006355,GO:0008134,GO:0045892,GO:0046983,GO:0000122,GO:0000978,GO:0001078	DNA binding|double-stranded DNA binding|nucleus|transcription, DNA-templated|regulation of transcription, DNA-templated|transcription factor binding|negative regulation of transcription, DNA-templated|protein dimerization activity|negative regulation of transcription by RNA polymerase II|RNA polymerase II proximal promoter sequence-specific DNA binding|transcriptional repressor activity, RNA poly…	mmu05165	Human papillomavirus infection
Hhatl	22.5668	43.918	1.21567	36.1266	5.17499	1.47783e-08	2.88549e-07	Up	0.231122	0.178212	0	0.00508506	GeneID:74770,Genbank:NM_029095.2,MGI:MGI:1922020	hedgehog acyltransferase-like	GO:0016021,GO:0048471,GO:0060262,GO:0005515,GO:0005783,GO:0016020	integral component of membrane|perinuclear region of cytoplasm|negative regulation of N-terminal protein palmitoylation|protein binding|endoplasmic reticulum|membrane
Hhipl1	25.0875	36.8676	13.3074	2.77046	1.47013	0.0174502	0.0694176	Up	0.312866	0.353898	0.0836095	0.115223	GeneID:214305,Genbank:XM_006515665.3,MGI:MGI:1919265	hedgehog interacting protein-like 1	GO:0008150,GO:0016020,GO:0003824,GO:0005044,GO:0005576	biological_process|membrane|catalytic activity|scavenger receptor activity|extracellular region
Hhipl2	336.347	594.009	78.6838	7.54932	2.91635	1.95191e-28	2.68009e-26	Up	3.83026	4.27376	0.309729	0.413264	GeneID:78772,Genbank:XM_011249734.2,MGI:MGI:1926022	hedgehog interacting protein-like 2	GO:0005576,GO:0008150,GO:0003674,GO:0003824,GO:0005575	extracellular region|biological_process|molecular_function|catalytic activity|cellular_component
Hist1h1a	16.3515	27.8403	4.86268	5.72531	2.51735	0.00196151	0.0114647	Up	1.25085	1.46593	0.263247	0.0620253	GeneID:80838,Genbank:NM_030609.3,MGI:MGI:1931523	histone cluster 1, H1a	GO:0005634,GO:0005694,GO:0006334,GO:0007283,GO:0008201,GO:0009986,GO:0031982,GO:0048260,GO:0000786,GO:0003677,GO:0005515	nucleus|chromosome|nucleosome assembly|spermatogenesis|heparin binding|cell surface|vesicle|positive regulation of receptor-mediated endocytosis|nucleosome|DNA binding|protein binding
Hist1h1e	103.096	182.259	23.9331	7.61534	2.92891	2.70702e-15	1.22579e-13	Up	9.61365	11.4171	0.986561	0.846782	GeneID:50709,Genbank:NM_015787.4,MGI:MGI:1931527	histone cluster 1, H1e	GO:0016584,GO:0000788,GO:0032564,GO:0003677,GO:0043531,GO:0003690,GO:0005509,GO:0005515,GO:0005524,GO:0005525,GO:0080182,GO:0005634,GO:0098532,GO:0005694,GO:0005730,GO:0006334,GO:0000122,GO:0006357,GO:0000166,GO:0016208,GO:0000786	nucleosome positioning|nuclear nucleosome|dATP binding|DNA binding|ADP binding|double-stranded DNA binding|calcium ion binding|protein binding|ATP binding|GTP binding|histone H3-K4 trimethylation|nucleus|histone H3-K27 trimethylation|chromosome|nucleolus|nucleosome assembly|negative regulation of transcription by RNA polymerase II|regulation of transcription by RNA polymerase II|nucleotide bindin…
Hist1h2ac	18.7256	30.4173	7.034	4.32432	2.11247	0.00512707	0.0253268	Up	2.26042	1.26401	0	0.148579	GeneID:319164,Genbank:NM_178189.5,MGI:MGI:2448287	histone cluster 1, H2ac	GO:0006325,GO:0006342,GO:0019899,GO:0000790,GO:0003677,GO:0005634	chromatin organization|chromatin silencing|enzyme binding|nuclear chromatin|DNA binding|nucleus	mmu04217,mmu05322,mmu05034	Necroptosis|Systemic lupus erythematosus|Alcoholism
Hist1h2bb	27.8531	52.1243	3.58201	14.5517	3.86312	5.69739e-08	1.01151e-06	Up	2.60312	2.76759	0.516678	0.124406	GeneID:319178,Genbank:NM_175664.3,MGI:MGI:2448377	histone cluster 1, H2bb	GO:0005654,GO:0005694,GO:0005829,GO:0006334,GO:0046982,GO:0000786,GO:0003677,GO:0005634	nucleoplasm|chromosome|cytosol|nucleosome assembly|protein heterodimerization activity|nucleosome|DNA binding|nucleus	mmu05203,mmu05322,mmu05034	Viral carcinogenesis|Systemic lupus erythematosus|Alcoholism
Hist1h2be	144.954	222.841	67.0666	3.32268	1.73235	1.04006e-08	2.07598e-07	Up	2.70553	2.89218	0.418061	0.414528	GeneID:319179,Genbank:NM_178194.4,MGI:MGI:2448380	histone cluster 1, H2be	GO:0005654,GO:0005829,GO:0006334,GO:0019731,GO:0042802,GO:0050830,GO:0061844,GO:0002227,GO:0003677,GO:0005615	nucleoplasm|cytosol|nucleosome assembly|antibacterial humoral response|identical protein binding|defense response to Gram-positive bacterium|antimicrobial humoral immune response mediated by antimicrobial peptide|innate immune response in mucosa|DNA binding|extracellular space	mmu05203,mmu05322,mmu05034	Viral carcinogenesis|Systemic lupus erythematosus|Alcoholism
Hist1h3a	7.07581	13.001	1.15067	11.2986	3.49808	0.0138487	0.0570382	Up	0.560726	1.97277	0	0.298208	GeneID:360198,Genbank:NM_013550.5,MGI:MGI:2668828	histone cluster 1, H3a	GO:0000788,GO:0005634,GO:0006334,GO:0006335,GO:0031492,GO:0032991,GO:0045296,GO:0051290,GO:0060968,GO:0000228,GO:0000786	nuclear nucleosome|nucleus|nucleosome assembly|DNA replication-dependent nucleosome assembly|nucleosomal DNA binding|protein-containing complex|cadherin binding|protein heterotetramerization|regulation of gene silencing|nuclear chromosome|nucleosome	mmu05202,mmu05322,mmu05034	Transcriptional misregulation in cancers|Systemic lupus erythematosus|Alcoholism
Hist1h3e	26.0933	52.1866	0	#DIV/0!	#DIV/0!	4.56299e-12	1.43603e-10	Up	4.12413	3.06284	0	0	GeneID:319151,Genbank:NM_178205.2,MGI:MGI:2448326	histone cluster 1, H3e	GO:0000786,GO:0000788,GO:0005634,GO:0006334,GO:0006335,GO:0031492,GO:0032991,GO:0045296,GO:0051290,GO:0000228,GO:0060968,GO:0000785	nucleosome|nuclear nucleosome|nucleus|nucleosome assembly|DNA replication-dependent nucleosome assembly|nucleosomal DNA binding|protein-containing complex|cadherin binding|protein heterotetramerization|nuclear chromosome|regulation of gene silencing|chromatin	mmu05202,mmu05322,mmu05034	Transcriptional misregulation in cancers|Systemic lupus erythematosus|Alcoholism
Hist1h3f	24.927	46.9123	2.94167	15.9475	3.99526	1.70339e-07	2.75684e-06	Up	0.927631	1.1607	0	0	GeneID:260423,Genbank:NM_013548.4,MGI:MGI:2448329	histone cluster 1, H3f	GO:0005634,GO:0006334,GO:0031492,GO:0000786	nucleus|nucleosome assembly|nucleosomal DNA binding|nucleosome	mmu05202,mmu05322,mmu05034	Transcriptional misregulation in cancers|Systemic lupus erythematosus|Alcoholism
Hist1h4a	17.2558	33.8712	0.640338	52.8958	5.72508	2.6849e-07	4.16331e-06	Up	10.585	10.165	0.145609	0.560034	GeneID:326619,Genbank:NM_178192.2,MGI:MGI:2448419	histone cluster 1, H4a	GO:0000788,GO:0003677,GO:0005634,GO:0006334,GO:0006335,GO:0006336,GO:0019904,GO:0032991,GO:0042393,GO:0045653,GO:0000228,GO:0051290,GO:0000786	nuclear nucleosome|DNA binding|nucleus|nucleosome assembly|DNA replication-dependent nucleosome assembly|DNA replication-independent nucleosome assembly|protein domain specific binding|protein-containing complex|histone binding|negative regulation of megakaryocyte differentiation|nuclear chromosome|protein heterotetramerization|nucleosome	mmu05203,mmu05322,mmu05034	Viral carcinogenesis|Systemic lupus erythematosus|Alcoholism
Hist1h4b	14.8772	28.5387	1.21567	23.4757	4.5531	1.41994e-05	0.000153756	Up	3.38687	5.35166	0.66003	0.160828	GeneID:326620,Genbank:NM_178193.2,MGI:MGI:2448420	histone cluster 1, H4b	GO:0000788,GO:0003677,GO:0005634,GO:0006334,GO:0006335,GO:0006336,GO:0019904,GO:0032991,GO:0042393,GO:0045653,GO:0000228,GO:0051290,GO:0000786	nuclear nucleosome|DNA binding|nucleus|nucleosome assembly|DNA replication-dependent nucleosome assembly|DNA replication-independent nucleosome assembly|protein domain specific binding|protein-containing complex|histone binding|negative regulation of megakaryocyte differentiation|nuclear chromosome|protein heterotetramerization|nucleosome	mmu05203,mmu05322,mmu05034	Viral carcinogenesis|Systemic lupus erythematosus|Alcoholism
Hist1h4c	104.2	198.1	10.3007	19.2317	4.26541	3.25349e-24	3.41937e-22	Up	32.9366	24.3221	2.04671	2.3325	GeneID:319155,Genbank:NM_178208.2,MGI:MGI:2448421	histone cluster 1, H4c	GO:0000788,GO:0003677,GO:0005634,GO:0006334,GO:0006335,GO:0006336,GO:0019904,GO:0032991,GO:0042393,GO:0045653,GO:0000228,GO:0051290,GO:0000786	nuclear nucleosome|DNA binding|nucleus|nucleosome assembly|DNA replication-dependent nucleosome assembly|DNA replication-independent nucleosome assembly|protein domain specific binding|protein-containing complex|histone binding|negative regulation of megakaryocyte differentiation|nuclear chromosome|protein heterotetramerization|nucleosome	mmu05203,mmu05322,mmu05034	Viral carcinogenesis|Systemic lupus erythematosus|Alcoholism
Hist1h4d	43.1197	82.082	4.15734	19.7439	4.30333	1.68962e-12	5.60768e-11	Up	8.12202	10.1723	0.262703	1.33108	GeneID:319156,Genbank:NM_175654.2,MGI:MGI:2448423	histone cluster 1, H4d	GO:0000788,GO:0003677,GO:0005634,GO:0006334,GO:0006335,GO:0006336,GO:0019904,GO:0032991,GO:0042393,GO:0045653,GO:0000228,GO:0051290,GO:0000786	nuclear nucleosome|DNA binding|nucleus|nucleosome assembly|DNA replication-dependent nucleosome assembly|DNA replication-independent nucleosome assembly|protein domain specific binding|protein-containing complex|histone binding|negative regulation of megakaryocyte differentiation|nuclear chromosome|protein heterotetramerization|nucleosome	mmu05203,mmu05322,mmu05034	Viral carcinogenesis|Systemic lupus erythematosus|Alcoholism
Hist1h4f	5.21309	9.78585	0.640338	15.2823	3.93379	0.0248902	0.0916479	Up	0.272963	1.03107	0.278876	0	GeneID:319157,Genbank:NM_175655.2,MGI:MGI:2448425	histone cluster 1, H4f	GO:0000788,GO:0003677,GO:0005634,GO:0006334,GO:0006335,GO:0006336,GO:0019904,GO:0032991,GO:0042393,GO:0045653,GO:0000228,GO:0051290,GO:0000786	nuclear nucleosome|DNA binding|nucleus|nucleosome assembly|DNA replication-dependent nucleosome assembly|DNA replication-independent nucleosome assembly|protein domain specific binding|protein-containing complex|histone binding|negative regulation of megakaryocyte differentiation|nuclear chromosome|protein heterotetramerization|nucleosome	mmu05203,mmu05322,mmu05034	Viral carcinogenesis|Systemic lupus erythematosus|Alcoholism
Hist1h4h	445.632	749.15	142.113	5.27151	2.39822	1.45853e-23	1.46076e-21	Up	109.154	109.271	18.0096	13.5226	GeneID:69386,Genbank:NM_153173.4,MGI:MGI:2448427	histone cluster 1, H4h	GO:0000788,GO:0003677,GO:0005634,GO:0006334,GO:0006335,GO:0006336,GO:0019904,GO:0032991,GO:0042393,GO:0045653,GO:0000228,GO:0051290,GO:0000786	nuclear nucleosome|DNA binding|nucleus|nucleosome assembly|DNA replication-dependent nucleosome assembly|DNA replication-independent nucleosome assembly|protein domain specific binding|protein-containing complex|histone binding|negative regulation of megakaryocyte differentiation|nuclear chromosome|protein heterotetramerization|nucleosome	mmu05203,mmu05322,mmu05034	Viral carcinogenesis|Systemic lupus erythematosus|Alcoholism
Hist1h4m	6.14237	11.0041	1.28068	8.59239	3.10306	0.0314845	0.110527	Up	0.182772	0.703475	0	0	GeneID:100041230,Genbank:NM_001195421.1,MGI:MGI:2448441	histone cluster 1, H4m	GO:0000788,GO:0003677,GO:0005634,GO:0006334,GO:0006335,GO:0006336,GO:0019904,GO:0032991,GO:0042393,GO:0045653,GO:0000228,GO:0051290,GO:0000786	nuclear nucleosome|DNA binding|nucleus|nucleosome assembly|DNA replication-dependent nucleosome assembly|DNA replication-independent nucleosome assembly|protein domain specific binding|protein-containing complex|histone binding|negative regulation of megakaryocyte differentiation|nuclear chromosome|protein heterotetramerization|nucleosome	mmu05203,mmu05322,mmu05034	Viral carcinogenesis|Systemic lupus erythematosus|Alcoholism
Hist1h4n	17.0185	29.2392	4.79768	6.09446	2.6075	0.00127637	0.00796609	Up	6.01063	3.1146	1.29293	0	GeneID:319161,Genbank:NM_175657.2,MGI:MGI:4843992	histone cluster 1, H4n	GO:0005634,GO:0006334,GO:0006335,GO:0006336,GO:0019904,GO:0032991,GO:0045653,GO:0051290,GO:0000228,GO:0000786,GO:0000788	nucleus|nucleosome assembly|DNA replication-dependent nucleosome assembly|DNA replication-independent nucleosome assembly|protein domain specific binding|protein-containing complex|negative regulation of megakaryocyte differentiation|protein heterotetramerization|nuclear chromosome|nucleosome|nuclear nucleosome	mmu05203,mmu05322,mmu05034	Viral carcinogenesis|Systemic lupus erythematosus|Alcoholism
Hk2	62.8676	85.4978	40.2374	2.12483	1.08735	0.00774718	0.0356932	Up	0.447803	0.456582	0.144245	0.202145	GeneID:15277,Genbank:XM_017321401.1,MGI:MGI:1315197	hexokinase 2	GO:1904925,GO:0016773,GO:0006006,GO:0003824,GO:1990830,GO:0019158,GO:0006096,GO:0004340,GO:2000378,GO:0035795,GO:0008152,GO:0004396,GO:0045766,GO:0005515,GO:0005524,GO:0008637,GO:0005536,GO:0046324,GO:0005739,GO:0046835,GO:0008865,GO:0016301,GO:0005741,GO:0000166,GO:0072655,GO:0016310,GO:0005829,GO:0001678,GO:0072656,GO:0016740,GO:0005975,GO:0002931	positive regulation of autophagy of mitochondrion in response to mitochondrial depolarization|phosphotransferase activity, alcohol group as acceptor|glucose metabolic process|catalytic activity|cellular response to leukemia inhibitory factor|mannokinase activity|glycolytic process|glucokinase activity|negative regulation of reactive oxygen species metabolic process|negative regulation of mitochon…	mmu00010,mmu00051,mmu00052,mmu00500,mmu00520,mmu00524,mmu04066,mmu04910,mmu04973,mmu05230,mmu04930	Glycolysis / Gluconeogenesis|Fructose and mannose metabolism|Galactose metabolism|Starch and sucrose metabolism|Amino sugar and nucleotide sugar metabolism|Neomycin, kanamycin and gentamicin biosynthesis|HIF-1 signaling pathway|Insulin signaling pathway|Carbohydrate digestion and absorption|Central carbon metabolism in cancer|Type II diabetes mellitus
Hkdc1	37.5729	55.5	19.6457	2.82504	1.49827	0.00295291	0.0160833	Up	0.188706	0.231878	0.0636958	0.0483184	GeneID:216019,Genbank:NM_145419.1,MGI:MGI:2384910	hexokinase domain containing 1	GO:0046835,GO:0004396,GO:0005524,GO:0005536,GO:0005739,GO:0005829,GO:0005975,GO:0006096,GO:0008865,GO:0016301,GO:0016310,GO:0016740,GO:0000166,GO:0016773,GO:0001678,GO:0019158,GO:0004340	carbohydrate phosphorylation|hexokinase activity|ATP binding|glucose binding|mitochondrion|cytosol|carbohydrate metabolic process|glycolytic process|fructokinase activity|kinase activity|phosphorylation|transferase activity|nucleotide binding|phosphotransferase activity, alcohol group as acceptor|cellular glucose homeostasis|mannokinase activity|glucokinase activity	mmu00010,mmu00051,mmu00052,mmu00500,mmu00520,mmu00524,mmu04066,mmu04910,mmu04973,mmu05230,mmu04930	Glycolysis / Gluconeogenesis|Fructose and mannose metabolism|Galactose metabolism|Starch and sucrose metabolism|Amino sugar and nucleotide sugar metabolism|Neomycin, kanamycin and gentamicin biosynthesis|HIF-1 signaling pathway|Insulin signaling pathway|Carbohydrate digestion and absorption|Central carbon metabolism in cancer|Type II diabetes mellitus
Hmcn2	139.234	208.285	70.1839	2.9677	1.56935	3.73887e-07	5.6235e-06	Up	0.235594	0.233218	0.0698213	0.0689177	GeneID:665700,Genbank:XM_006498505.3,MGI:MGI:2677838	hemicentin 2	GO:0005604,GO:0005938,GO:0006939,GO:0030054,GO:0030335,GO:0031012,GO:0050896,GO:0005509,GO:0005576,GO:0005578	basement membrane|cell cortex|smooth muscle contraction|cell junction|positive regulation of cell migration|extracellular matrix|response to stimulus|calcium ion binding|extracellular region|proteinaceous extracellular matrix
Hmmr	88.7468	169.494	7.99937	21.1885	4.40521	6.72347e-13	2.35543e-11	Up	0.816145	1.12939	0.0513727	0.0242354	GeneID:15366,Genbank:NM_013552.2,MGI:MGI:104667	hyaluronan mediated motility receptor (RHAMM)	GO:0005829,GO:0015630,GO:0016020,GO:0005540,GO:0005737,GO:0005813	cytosol|microtubule cytoskeleton|membrane|hyaluronic acid binding|cytoplasm|centrosome	mmu04512	ECM-receptor interaction
Hmox1	5075.17	9474.43	675.91	14.0173	3.80914	5.64247e-73	8.00572e-70	Up	192.786	234.294	10.6151	12.5414	GeneID:15368,Genbank:NM_010442.2,MGI:MGI:96163	heme oxygenase 1	GO:0005783,GO:0005829,GO:0005901,GO:0006788,GO:0006879,GO:0006915,GO:0020037,GO:0006979,GO:0032764,GO:0007264,GO:0034101,GO:0034395,GO:0034605,GO:0035094,GO:0043627,GO:0035556,GO:0045766,GO:0042167,GO:0046872,GO:0048471,GO:0048661,GO:0048662,GO:0051090,GO:0001525,GO:0051260,GO:0001666,GO:0055072,GO:0002246,GO:0004392,GO:0004630,GO:0005634,GO:0005730,GO:0008217,GO:0008219,GO:0008285,GO:0008630,GO:…	endoplasmic reticulum|cytosol|caveola|heme oxidation|cellular iron ion homeostasis|apoptotic process|heme binding|response to oxidative stress|negative regulation of mast cell cytokine production|small GTPase mediated signal transduction|erythrocyte homeostasis|regulation of transcription from RNA polymerase II promoter in response to iron|cellular response to heat|response to nicotine|response t…	mmu00860,mmu04066,mmu04216,mmu04978,mmu05200,mmu05206,mmu05225,mmu05418	Porphyrin and chlorophyll metabolism|HIF-1 signaling pathway|Ferroptosis|Mineral absorption|Pathways in cancer|MicroRNAs in cancer|Hepatocellular carcinoma|Fluid shear stress and atherosclerosis
Hprt	3614.93	4985.98	2243.88	2.22203	1.15188	1.49894e-09	3.4028e-08	Up	130.53	134.011	43.5656	44.5257	GeneID:15452,Genbank:NM_013556.2,MGI:MGI:96217	hypoxanthine guanine phosphoribosyl transferase	GO:0005737,GO:0005829,GO:0006164,GO:0006166,GO:0021895,GO:0006168,GO:0021954,GO:0032263,GO:0006178,GO:0032264,GO:0042417,GO:0042802,GO:0046872,GO:0042803,GO:0048813,GO:0043103,GO:0051289,GO:0045964,GO:0052657,GO:0000166,GO:0000287,GO:0001975,GO:0004422,GO:0007625,GO:0007626,GO:0009116,GO:0016740,GO:0016757,GO:0046038,GO:0019835,GO:0046040,GO:0021756,GO:0046083,GO:0046100,GO:0046651	cytoplasm|cytosol|purine nucleotide biosynthetic process|purine ribonucleoside salvage|cerebral cortex neuron differentiation|adenine salvage|central nervous system neuron development|GMP salvage|guanine salvage|IMP salvage|dopamine metabolic process|identical protein binding|metal ion binding|protein homodimerization activity|dendrite morphogenesis|hypoxanthine salvage|protein homotetramerizatio…	mmu00230,mmu00983	Purine metabolism|Drug metabolism - other enzymes
Hpse2	32.0932	58.8133	5.37301	10.9461	3.45234	0.00272063	0.0150102	Up	0.126264	0.283993	0.0121247	0.0191483	GeneID:545291,Genbank:XM_006527214.3,MGI:MGI:2685814	heparanase 2	GO:0005622,GO:0008284,GO:0016020,GO:0016798,GO:0030198,GO:0043395,GO:0005576,GO:0005578	intracellular|positive regulation of cell proliferation|membrane|hydrolase activity, acting on glycosyl bonds|extracellular matrix organization|heparan sulfate proteoglycan binding|extracellular region|proteinaceous extracellular matrix	mmu00531,mmu05205	Glycosaminoglycan degradation|Proteoglycans in cancer
Hr	334.406	562.064	106.748	5.26533	2.39652	3.34307e-06	4.14862e-05	Up	2.72799	4.0914	0.596635	0.322874	GeneID:15460,Genbank:NM_021877.3,MGI:MGI:96223	hairless	GO:0055114,GO:0032454,GO:0003677,GO:0033169,GO:0003714,GO:0042809,GO:0005515,GO:0005634,GO:0005654,GO:0042826,GO:0006351,GO:0043433,GO:0006355,GO:0045892,GO:0046872,GO:0016491,GO:0000118,GO:0046966,GO:0016604,GO:0000785,GO:0051291,GO:0031490,GO:0000976	oxidation-reduction process|histone demethylase activity (H3-K9 specific)|DNA binding|histone H3-K9 demethylation|transcription corepressor activity|vitamin D receptor binding|protein binding|nucleus|nucleoplasm|histone deacetylase binding|transcription, DNA-templated|negative regulation of DNA binding transcription factor activity|regulation of transcription, DNA-templated|negative regulation of…
Hrasls	21.679	43.358	0	#DIV/0!	#DIV/0!	3.00422e-10	7.57777e-09	Up	0.415624	0.429425	0	0	GeneID:27281,Genbank:XM_017317022.1,MGI:MGI:1351473	HRAS-like suppressor	GO:0005737,GO:0005777,GO:0006629,GO:0007031,GO:0007265,GO:0016020,GO:0016021,GO:0016042,GO:0016740,GO:0016787,GO:0046485,GO:0001558,GO:0004620,GO:0005641	cytoplasm|peroxisome|lipid metabolic process|peroxisome organization|Ras protein signal transduction|membrane|integral component of membrane|lipid catabolic process|transferase activity|hydrolase activity|ether lipid metabolic process|regulation of cell growth|phospholipase activity|nuclear envelope lumen
Hrk	47.1418	67.4835	26.8	2.51804	1.3323	0.00439033	0.0223936	Up	0.425987	0.469885	0.0904676	0.19035	GeneID:12123,Genbank:NM_007545.2,MGI:MGI:1201608	harakiri, BCL2 interacting protein (contains only BH3 domain)	GO:0016021,GO:0042981,GO:0043065,GO:0043525,GO:0051365,GO:0005739,GO:0006915,GO:0016020	integral component of membrane|regulation of apoptotic process|positive regulation of apoptotic process|positive regulation of neuron apoptotic process|cellular response to potassium ion starvation|mitochondrion|apoptotic process|membrane	mmu04210	Apoptosis
Hsh2d	14.7569	24.2058	5.308	4.56024	2.18911	0.0101771	0.0447624	Up	0.454734	0.354259	0.0545701	0.102854	GeneID:209488,Genbank:NM_197944.1,MGI:MGI:2676364	hematopoietic SH2 domain containing	GO:0005737,GO:0005739,GO:0005829,GO:0007165,GO:0035591,GO:0042110,GO:0051902,GO:0002903,GO:0005070	cytoplasm|mitochondrion|cytosol|signal transduction|signaling adaptor activity|T cell activation|negative regulation of mitochondrial depolarization|negative regulation of B cell apoptotic process|SH3/SH2 adaptor activity
Hsp90aa1	14537.7	20188.9	8886.48	2.27186	1.18388	1.38451e-10	3.67748e-09	Up	163.019	180.867	66.1563	49.3672	GeneID:15519,Genbank:NM_010480.5,MGI:MGI:96250	heat shock protein 90, alpha (cytosolic), class A member 1	GO:0005622,GO:0005634,GO:0005737,GO:0005829,GO:0019901,GO:0005886,GO:0019903,GO:0006457,GO:0030235,GO:0006809,GO:0030911,GO:0031012,GO:0031396,GO:0043209,GO:0031526,GO:0044325,GO:0032564,GO:0045040,GO:0032587,GO:0045429,GO:0045585,GO:0045793,GO:0048156,GO:0000166,GO:1905323,GO:0048471,GO:0001764,GO:1990782,GO:0050821,GO:0002134,GO:0051020,GO:0002135,GO:0003729,GO:0004713,GO:0005515,GO:0005524,GO:…	intracellular|nucleus|cytoplasm|cytosol|protein kinase binding|plasma membrane|protein phosphatase binding|protein folding|nitric-oxide synthase regulator activity|nitric oxide biosynthetic process|TPR domain binding|extracellular matrix|regulation of protein ubiquitination|myelin sheath|brush border membrane|ion channel binding|dATP binding|protein import into mitochondrial outer membrane|ruffle…	mmu04141,mmu04151,mmu04217,mmu04621,mmu04612,mmu04659,mmu04657,mmu04915,mmu04914,mmu05200,mmu05215,mmu05418	Protein processing in endoplasmic reticulum|PI3K-Akt signaling pathway|Necroptosis|NOD-like receptor signaling pathway|Antigen processing and presentation|Th17 cell differentiation|IL-17 signaling pathway|Estrogen signaling pathway|Progesterone-mediated oocyte maturation|Pathways in cancer|Prostate cancer|Fluid shear stress and atherosclerosis
Hspa1b	633.191	866.014	400.368	2.16305	1.11306	0.00136567	0.00841851	Up	11.2055	14.0727	5.69978	2.92285	GeneID:15511,Genbank:NM_010478.2,MGI:MGI:99517	heat shock protein 1B	GO:0044183,GO:0031625,GO:0005622,GO:0044297,GO:0031982,GO:0005634,GO:0051082,GO:0032436,GO:0005737,GO:0051085,GO:0005739,GO:0005759,GO:0005829,GO:0034605,GO:0006986,GO:0051787,GO:0034620,GO:0007339,GO:0072562,GO:0042026,GO:0008180,GO:1901673,GO:0042623,GO:0009408,GO:0002199,GO:0043066,GO:0016887,GO:0005515,GO:0043154,GO:0031072,GO:0005524	protein binding involved in protein folding|ubiquitin protein ligase binding|intracellular|cell body|vesicle|nucleus|unfolded protein binding|positive regulation of proteasomal ubiquitin-dependent protein catabolic process|cytoplasm|chaperone cofactor-dependent protein refolding|mitochondrion|mitochondrial matrix|cytosol|cellular response to heat|response to unfolded protein|misfolded protein bin…	mmu03040,mmu04141,mmu04010,mmu04144,mmu04612,mmu04915,mmu04213,mmu05134,mmu05162,mmu05164,mmu05169,mmu05145	Spliceosome|Protein processing in endoplasmic reticulum|MAPK signaling pathway|Endocytosis|Antigen processing and presentation|Estrogen signaling pathway|Longevity regulating pathway - multiple species|Legionellosis|Measles|Influenza A|Epstein-Barr virus infection|Toxoplasmosis
Hspa2	121.523	168.816	74.2306	2.27421	1.18537	0.000860593	0.00570801	Up	1.60622	2.26605	0.772255	0.518376	GeneID:15512,Genbank:XM_006515484.3,MGI:MGI:96243	heat shock protein 2	GO:0005737,GO:0005739,GO:0005829,GO:0005856,GO:0005886,GO:0006986,GO:0034620,GO:0007140,GO:0036128,GO:0007141,GO:0042026,GO:0007283,GO:0042623,GO:0043209,GO:0044183,GO:0051082,GO:0051085,GO:0000166,GO:0000795,GO:0001673,GO:0001934,GO:0005515,GO:0005524,GO:0005634,GO:0007286,GO:0009986,GO:0010971,GO:0016192,GO:0016887,GO:0019899,GO:0030154,GO:0051787,GO:0031072,GO:0051861,GO:0032781,GO:0070194,GO:…	cytoplasm|mitochondrion|cytosol|cytoskeleton|plasma membrane|response to unfolded protein|cellular response to unfolded protein|male meiotic nuclear division|CatSper complex|male meiosis I|protein refolding|spermatogenesis|ATPase activity, coupled|myelin sheath|protein binding involved in protein folding|unfolded protein binding|chaperone cofactor-dependent protein refolding|nucleotide binding|sy…	mmu03040,mmu04141,mmu04010,mmu04144,mmu04612,mmu04915,mmu04213,mmu05134,mmu05162,mmu05164,mmu05169,mmu05145	Spliceosome|Protein processing in endoplasmic reticulum|MAPK signaling pathway|Endocytosis|Antigen processing and presentation|Estrogen signaling pathway|Longevity regulating pathway - multiple species|Legionellosis|Measles|Influenza A|Epstein-Barr virus infection|Toxoplasmosis
Hspb1	745.841	1179.9	311.78	3.7844	1.92007	2.69532e-12	8.70789e-11	Up	56.6325	73.2455	15.8085	9.4748	GeneID:15507,Genbank:NM_013560.2,MGI:MGI:96240	heat shock protein 1	GO:0005886,GO:0006469,GO:0006986,GO:0008426,GO:0010976,GO:0019901,GO:0043130,GO:0030018,GO:0043204,GO:0030424,GO:0043292,GO:0030425,GO:0043536,GO:0044183,GO:0045202,GO:0045766,GO:0061077,GO:0097512,GO:0098839,GO:0000502,GO:0001932,GO:0005080,GO:0005622,GO:0005634,GO:0005737,GO:0005856,GO:0031430,GO:0031674,GO:0032731,GO:0035556,GO:0035924,GO:0038033,GO:0042535,GO:0099641,GO:0042802,GO:1902176,GO:…	plasma membrane|negative regulation of protein kinase activity|response to unfolded protein|protein kinase C inhibitor activity|positive regulation of neuron projection development|protein kinase binding|ubiquitin binding|Z disc|perikaryon|axon|contractile fiber|dendrite|positive regulation of blood vessel endothelial cell migration|protein binding involved in protein folding|synapse|positive reg…	mmu04010,mmu04370,mmu05169,mmu05146	MAPK signaling pathway|VEGF signaling pathway|Epstein-Barr virus infection|Amoebiasis
Hsph1	2711.49	3888.64	1534.34	2.5344	1.34165	1.90971e-11	5.64493e-10	Up	21.5981	25.9239	8.03781	5.70719	GeneID:15505,Genbank:XM_006504916.2,MGI:MGI:105053	heat shock 105kDa/110kDa protein 1	GO:0005737,GO:0005829,GO:0005874,GO:0006986,GO:0045944,GO:0051082,GO:0016887,GO:0051085,GO:0031072,GO:0051135,GO:0051787,GO:0061098,GO:0070507,GO:1903748,GO:1903751,GO:0000166,GO:0000774,GO:0005515,GO:0005524,GO:0005576,GO:0005634,GO:0005654,GO:0032991,GO:0034605,GO:0034620,GO:0042026,GO:0042623,GO:0043014,GO:0043524,GO:1903753,GO:0044183,GO:2001234,GO:0045345	cytoplasm|cytosol|microtubule|response to unfolded protein|positive regulation of transcription by RNA polymerase II|unfolded protein binding|ATPase activity|chaperone cofactor-dependent protein refolding|heat shock protein binding|positive regulation of NK T cell activation|misfolded protein binding|positive regulation of protein tyrosine kinase activity|regulation of microtubule cytoskeleton or…	mmu04141	Protein processing in endoplasmic reticulum
Hunk	447.63	615.1	280.16	2.19553	1.13457	6.73884e-07	9.7069e-06	Up	3.08499	3.31338	1.07007	1.18114	GeneID:26559,Genbank:NM_015755.2,MGI:MGI:1347352	hormonally upregulated Neu-associated kinase	GO:0005524,GO:0005622,GO:0005634,GO:0005737,GO:0006468,GO:0016301,GO:0016310,GO:0016740,GO:0035556,GO:0000166,GO:0004672,GO:0004674	ATP binding|intracellular|nucleus|cytoplasm|protein phosphorylation|kinase activity|phosphorylation|transferase activity|intracellular signal transduction|nucleotide binding|protein kinase activity|protein serine/threonine kinase activity
Hyal3	127.045	172.194	81.8952	2.10261	1.07218	0.000554924	0.00389132	Up	2.67461	2.98735	0.611202	0.6198	GeneID:109685,Genbank:NM_178020.3,MGI:MGI:1330288	hyaluronoglucosaminidase 3	GO:0030214,GO:0007338,GO:0002080,GO:0031410,GO:0007341,GO:0003824,GO:0008152,GO:0004415,GO:0033906,GO:0005576,GO:0005764,GO:0005768,GO:0009615,GO:0005769,GO:0071347,GO:0005783,GO:0071493,GO:0016020,GO:0005886,GO:0097225,GO:0016787,GO:0005975,GO:0001552,GO:2000355,GO:0016798,GO:0006954,GO:0001618,GO:2000368,GO:0007155,GO:0001669	hyaluronan catabolic process|single fertilization|acrosomal membrane|cytoplasmic vesicle|penetration of zona pellucida|catalytic activity|metabolic process|hyalurononglucosaminidase activity|hyaluronoglucuronidase activity|extracellular region|lysosome|endosome|response to virus|early endosome|cellular response to interleukin-1|endoplasmic reticulum|cellular response to UV-B|membrane|plasma membr…	mmu00531	Glycosaminoglycan degradation
Ibtk	5566.73	8206.93	2926.54	2.80431	1.48765	7.6035e-15	3.23643e-13	Up	35.4661	35.2517	8.461	10.4049	GeneID:108837,Genbank:NM_001081282.2,MGI:MGI:1918677	inhibitor of Bruton agammaglobulinemia tyrosine kinase	GO:0005737,GO:0016020,GO:0019901,GO:0030292,GO:0051209,GO:0001933,GO:0005623,GO:0005654	cytoplasm|membrane|protein kinase binding|protein tyrosine kinase inhibitor activity|release of sequestered calcium ion into cytosol|negative regulation of protein phosphorylation|cell|nucleoplasm
Icosl	194.159	347.821	40.4974	8.58873	3.10244	5.10876e-24	5.30377e-22	Up	3.13902	3.62958	0.27765	0.35226	GeneID:50723,Genbank:NM_015790.3,MGI:MGI:1354701	icos ligand	GO:0042113,GO:0005102,GO:0045190,GO:0045404,GO:0005515,GO:0005886,GO:0005887,GO:0007165,GO:0009897,GO:0050776,GO:0050852,GO:0016020,GO:0016021,GO:0036464,GO:0001817,GO:0042104,GO:0002250,GO:0042110,GO:0002376	B cell activation|signaling receptor binding|isotype switching|positive regulation of interleukin-4 biosynthetic process|protein binding|plasma membrane|integral component of plasma membrane|signal transduction|external side of plasma membrane|regulation of immune response|T cell receptor signaling pathway|membrane|integral component of membrane|cytoplasmic ribonucleoprotein granule|regulation of…	mmu04514,mmu04672	Cell adhesion molecules (CAMs)|Intestinal immune network for IgA production
Id1	419.722	683.969	155.476	4.3992	2.13724	4.90939e-19	3.33017e-17	Up	28.9787	26.8302	4.77837	4.34051	GeneID:15901,Genbank:XM_006498791.3,MGI:MGI:96396	inhibitor of DNA binding 1	GO:0005634,GO:0005654,GO:0005737,GO:0005794,GO:0030509,GO:0005813,GO:0031648,GO:0006351,GO:0006355,GO:0032091,GO:0032233,GO:0032963,GO:0042803,GO:0046677,GO:0043066,GO:0046983,GO:0047485,GO:0043392,GO:0048511,GO:0050679,GO:0050774,GO:0051726,GO:0000122,GO:0060425,GO:0060426,GO:0070628,GO:0001085,GO:0001191,GO:0001886,GO:0003700,GO:0005515,GO:0007275,GO:0007507,GO:0007623,GO:0008022,GO:0008134,GO:…	nucleus|nucleoplasm|cytoplasm|Golgi apparatus|BMP signaling pathway|centrosome|protein destabilization|transcription, DNA-templated|regulation of transcription, DNA-templated|negative regulation of protein binding|positive regulation of actin filament bundle assembly|collagen metabolic process|protein homodimerization activity|response to antibiotic|negative regulation of apoptotic process|protei…	mmu04015,mmu04350,mmu04390,mmu04550	Rap1 signaling pathway|TGF-beta signaling pathway|Hippo signaling pathway|Signaling pathways regulating pluripotency of stem cells
Id3	975.636	1304.24	647.033	2.01572	1.0113	8.20745e-07	1.16063e-05	Up	63.9604	66.4421	24.0812	25.0404	GeneID:15903,Genbank:NM_008321.2,MGI:MGI:96398	inhibitor of DNA binding 3	GO:0005634,GO:0005737,GO:0006275,GO:0006351,GO:0006355,GO:0042476,GO:0007275,GO:0043065,GO:0007417,GO:0043392,GO:0007507,GO:0043433,GO:0045662,GO:0045665,GO:0045668,GO:0045892,GO:0046983,GO:0000122,GO:0001085,GO:0001191,GO:0001656,GO:0003700,GO:0005515,GO:0007517,GO:0007623,GO:0008134,GO:0010629,GO:0019904,GO:0048511,GO:0030182,GO:0051726,GO:0030855,GO:0030903,GO:0072750,GO:1901707	nucleus|cytoplasm|regulation of DNA replication|transcription, DNA-templated|regulation of transcription, DNA-templated|odontogenesis|multicellular organism development|positive regulation of apoptotic process|central nervous system development|negative regulation of DNA binding|heart development|negative regulation of DNA binding transcription factor activity|negative regulation of myoblast diff…	mmu04350,mmu04550	TGF-beta signaling pathway|Signaling pathways regulating pluripotency of stem cells
Id4	115.305	156.714	73.8959	2.12074	1.08457	0.000722321	0.0048958	Up	3.14149	4.07484	1.12503	1.45161	GeneID:15904,Genbank:NM_031166.2,MGI:MGI:99414	inhibitor of DNA binding 4	GO:0005634,GO:0005737,GO:0006351,GO:0006355,GO:0007405,GO:0007420,GO:0045599,GO:0007623,GO:0045665,GO:0008134,GO:0045669,GO:0045892,GO:0045944,GO:0046983,GO:0048712,GO:0048715,GO:0051726,GO:0000082,GO:0000122,GO:0001085,GO:0001191,GO:0003700,GO:0005515,GO:0008283,GO:0008284,GO:0010628,GO:0021766,GO:0021895,GO:0022010,GO:0030182,GO:0060512,GO:0034613,GO:0060740,GO:0043392,GO:0060741,GO:0045444,GO:…	nucleus|cytoplasm|transcription, DNA-templated|regulation of transcription, DNA-templated|neuroblast proliferation|brain development|negative regulation of fat cell differentiation|circadian rhythm|negative regulation of neuron differentiation|transcription factor binding|positive regulation of osteoblast differentiation|negative regulation of transcription, DNA-templated|positive regulation of t…	mmu04350,mmu04550	TGF-beta signaling pathway|Signaling pathways regulating pluripotency of stem cells
Iffo2	791.982	1078.45	505.511	2.13339	1.09315	2.5242e-07	3.94647e-06	Up	5.53731	6.40186	1.76572	2.44511	GeneID:212632,Genbank:NM_183148.3,MGI:MGI:2140675	intermediate filament family orphan 2	GO:0005882,GO:0008150,GO:0003674,GO:0005198,GO:0005575	intermediate filament|biological_process|molecular_function|structural molecule activity|cellular_component
Ifi27l2b	959.819	1495.51	424.132	3.52604	1.81805	3.43016e-11	9.91544e-10	Up	34.4403	45.906	9.40873	5.92362	GeneID:217845,Genbank:NM_145449.2,MGI:MGI:1916390	interferon, alpha-inducible protein 27 like 2B	GO:0006919,GO:0008150,GO:0016020,GO:0016021,GO:0097190,GO:0003674,GO:0005575,GO:0005739	activation of cysteine-type endopeptidase activity involved in apoptotic process|biological_process|membrane|integral component of membrane|apoptotic signaling pathway|molecular_function|cellular_component|mitochondrion
Ifnlr1	40.427	62.749	18.105	3.46583	1.7932	0.000357808	0.00265217	Up	0.381084	0.538632	0.091725	0.115512	GeneID:242700,Genbank:NM_174851.3,MGI:MGI:2429859	interferon lambda receptor 1	GO:0005886,GO:0016020,GO:0016021,GO:0019221,GO:0032002,GO:0050691,GO:0051607,GO:0002385,GO:0004896	plasma membrane|membrane|integral component of membrane|cytokine-mediated signaling pathway|interleukin-28 receptor complex|regulation of defense response to virus by host|defense response to virus|mucosal immune response|cytokine receptor activity	mmu04630,mmu04060	Jak-STAT signaling pathway|Cytokine-cytokine receptor interaction
Igdcc4	125.455	241.694	9.21504	26.2283	4.71305	1.32314e-30	2.1054e-28	Up	1.10963	1.22879	0.046385	0.0243332	GeneID:56741,Genbank:XM_006511311.2,MGI:MGI:1858497	immunoglobulin superfamily, DCC subclass, member 4	GO:0008150,GO:0016020,GO:0016021,GO:0003674,GO:0005886,GO:0005887	biological_process|membrane|integral component of membrane|molecular_function|plasma membrane|integral component of plasma membrane
Igf2	9323.84	17309.8	1337.9	12.938	3.69354	7.13884e-72	8.10305e-69	Up	107.172	119.994	5.24019	8.42055	GeneID:16002,Genbank:NM_001315488.1,MGI:MGI:96434	insulin-like growth factor 2	GO:0005159,GO:0005179,GO:0005515,GO:0005576,GO:0010468,GO:0005615,GO:0014068,GO:0014070,GO:0030546,GO:0031017,GO:0031056,GO:0031667,GO:0045840,GO:0032868,GO:0045944,GO:0035094,GO:0045953,GO:0038028,GO:0046628,GO:0048018,GO:0000122,GO:0050731,GO:0000187,GO:0001503,GO:0051146,GO:0001649,GO:0001701,GO:0001892,GO:0001934,GO:0005158,GO:0005737,GO:0005886,GO:0005975,GO:0006006,GO:0007613,GO:0008083,GO:…	insulin-like growth factor receptor binding|hormone activity|protein binding|extracellular region|regulation of gene expression|extracellular space|positive regulation of phosphatidylinositol 3-kinase signaling|response to organic cyclic compound|receptor activator activity|exocrine pancreas development|regulation of histone modification|response to nutrient levels|positive regulation of mitotic …	mmu04014,mmu04010,mmu04151,mmu05200,mmu05205,mmu05225	Ras signaling pathway|MAPK signaling pathway|PI3K-Akt signaling pathway|Pathways in cancer|Proteoglycans in cancer|Hepatocellular carcinoma
Igf2bp2	59.7898	81.9034	37.6761	2.17388	1.12028	0.00763256	0.0352364	Up	0.544108	0.562839	0.128486	0.25476	GeneID:319765,Genbank:NM_183029.2,MGI:MGI:1890358	insulin-like growth factor 2 mRNA binding protein 2	GO:0003730,GO:0005634,GO:0005737,GO:0005829,GO:0005856,GO:0006417,GO:0048027,GO:0051028,GO:0003676,GO:0003723,GO:0003729	mRNA 3'-UTR binding|nucleus|cytoplasm|cytosol|cytoskeleton|regulation of translation|mRNA 5'-UTR binding|mRNA transport|nucleic acid binding|RNA binding|mRNA binding
Igf2bp3	158.105	242.489	73.7203	3.28931	1.71778	4.06016e-05	0.000393221	Up	0.942444	1.46455	0.36633	0.231463	GeneID:140488,Genbank:NM_023670.3,MGI:MGI:1890359	insulin-like growth factor 2 mRNA binding protein 3	GO:0005515,GO:0005634,GO:0005737,GO:0005829,GO:0006417,GO:0048027,GO:0051028,GO:0003676,GO:0003723,GO:0003730	protein binding|nucleus|cytoplasm|cytosol|regulation of translation|mRNA 5'-UTR binding|mRNA transport|nucleic acid binding|RNA binding|mRNA 3'-UTR binding
Igfbp6	94.0599	169.309	18.8104	9.00084	3.17006	0.0107533	0.046801	Up	3.48307	8.80109	0.482254	0.446758	GeneID:16012,Genbank:NM_008344.3,MGI:MGI:96441	insulin-like growth factor binding protein 6	GO:0005615,GO:0005737,GO:0005794,GO:0019838,GO:0031994,GO:0031995,GO:0042568,GO:0001558,GO:0043567,GO:0005520,GO:0005576	extracellular space|cytoplasm|Golgi apparatus|growth factor binding|insulin-like growth factor I binding|insulin-like growth factor II binding|insulin-like growth factor binary complex|regulation of cell growth|regulation of insulin-like growth factor receptor signaling pathway|insulin-like growth factor binding|extracellular region
[truncated: 1,791 more rows]

## Sheet: Table S2
Figure legend Table S2	KEGG and GO analysis of differential gene from C4 vs C0
Category	Term	Count	%	PValue	Genes	List Total	Pop Hits	Pop Total	Fold Enrichment	Bonferroni	Benjamini	FDR
GOTERM_BP_DIRECT	GO:0055114~oxidation-reduction process	150	6.32911	1.9219e-17	DMGDH, ALDH1L1, MTRR, STEAP4, CYP3A11, CYP3A13, HR, H2-KE6, SDR9C7, CYP46A1, CMAH, ERO1L, TM7SF2, CHCHD4, FADS2, NSDHL, PHYHD1, SESN2, CYP2C70, ACAD10, FADS1, PHYH, HGD, RSAD1, PIPOX, SDHA, PGD, CYP2D26, CYP27A1, CYP2U1, MTHFD2, CRYZL1, AKR1C13, CYP2E1, IDO2, STEAP2, HPD, ALDH7A1, CYP4A12A, MAOA, HSD11B1, LDHB, PRDX4, RDH11, ALDH3B1, LDHD, HMOX1, HAO1, PRODH, HAO2, CYP2J5, SRD5A1, IDH2, PYCR1, CY…	1994	676	18082	2.01218	9.94776e-14	9.94776e-14	9.87473e-14
GOTERM_BP_DIRECT	GO:0008152~metabolic process	96	4.05063	1.20915e-09	UGT1A10, PYGB, ALDH1L1, ALAS1, ACY1, ISOC2A, CRTC1, ACSM1, ISOC2B, TREH, TNFAIP3, PYGL, ACSM4, HK2, FTCD, ACOXL, NAGLU, SPTLC2, SCP2, HYAL3, UGT2A3, ME2, ENPP3, ACADS, ACAD10, PSPH, AASS, ACAD8, ARSA, ACSL1, STARD9, ACSL4, HOGA1, OXCT2B, UPB1, FAHD2A, COASY, NAALADL1, DCTD, ACLY, UGDH, NEIL3, PHOSPHO1, PKM, MTHFD2, EHHADH, AMY1, FBP1, ALDH7A1, FBP2, SLC27A5, PFKFB4, ECHS1, ACSS2, GSTP2, PNKP, NT5…	1994	463	18082	1.88023	6.25852e-06	3.12927e-06	3.1063e-06
[truncated: 621 more rows]

## Sheet: Table S3
Figure legend Table S3	DESeq differential expression analysis results between C12 and Met12
[truncated: 202 more rows]

## Sheet: Table S4
Supplementary Table 4	compare KEGG and GO analysis of differential genes from C4 vs C0 of fah-/- (BLACK) and 39 weeks of ncoa5+/- vs ncoa5+/+ (red)
[truncated: 865 more rows]
